# Supplementary material for: Ethical, Legal and Social Issues of Digital Phenotyping as a Future Solution for Present-Day Challenges: A Scoping Review
Source: Sci Eng Ethics. 2021 Dec 20;28(1):1. doi: 10.1007/s11948-021-00354-1 (PMC8686352; doi:10.1007/s11948-021-00354-1)
Supplement: Supplementary file 1 — Supplementary file1 (XLSX 10579 kb) [file 11948_2021_354_MOESM1_ESM.xlsx]

## Sheet: Indicators_Labels
Source type	Publication types considered include journal papers; conference proceedings papers; books and book chapters; reports, dissertations and bulletins;
Year of publication	As this is stated in the citation exported by the database.
Country of publication	Affiliation of Author 1
Design	Theoretical or Empirical
	Theoretical: This item was chosen if the publication is focused on theoretical and/or discursive approaches to ELSI.
	Descriptive: This item was chosen if the study is not concerned with verifying or falsifying a definite research hypothesis, but it is limited to collection of data and their description - which may well be commented on.
	Quasi-experimental: This item was chosen if the study is concerned with verifying or falsifying a definite hypothesis with a quasi-experimental design, that is one lacking some elements of a classic experimental design according to scientific research requirements - manipulation of the independent variable, control on the intervening ones, random collection of the sample, etc.
	Experimental: This item was chosen if the study is concerned with verifying or falsifying a definite hypothesis with an experimental design, that is a design possessing all the elements of a classic experimental one according to scientific research requirements - manipulation of the independent variable, control on the intervening ones, casual collection of the sample, etc.
Study length	As short-term technology acceptance may not be indicative of long-term acceptance, we included the study length indicator where a publication would either be labelled as qualified by the author(s); or, if not, we have taken 3 months as a criterion to determine longitudinal studies (Puri et al., 2017).
Disciplinary background/interdisciplinary	If the publication was authored by one or several author(s) with a clear disciplinary background, their discipline would be selected as indicator. If the publication was authored by several authors with more than one disciplinary background, the publication would be labelled as interdisciplinary (or interdisciplinary within social sciences only).
Field of application	Refers to physical, mental, or general health as the field of application of a wearable device. A publication can refer to several fields of application.
Technology discussed	This indicator refers to one or several technological devices mentioned within the publication.
Private or public sector	Refers to whether a technological device was the result of public or private innovation and/or implementation.
Medical device	As limited data are available about how well consumer-grade devices measure behavioural and physiological parameters, publications which state whether or not a device is medical grade or consumer grade will be labelled as such.
Beneficiary	Refers to the user or patient, practitioners, relatives, industry, etc, or society at large
End point	Refers to quality of life, increased survival, reduced morbidity, (para)clinical measures, or more specific objectives such as weight loss, hydration etc…
Users F/M/FM	In quantitative (or mixed-methods) publications, refers to the gender of participants.
Age group	In quantitative (or mixed-methods) publications, refers to the age of participants, which we labelled as below or above 65 years, as a marker for the elderly population (Orimo et al., 2006).
Technical issue	Refers to a technical issue that relates to an ethical, social or legal issue. Publications mentioning technical issues only were excluded.
Ethical, Social and Legal issues	As there are often intersection between the three and a certain issue can be categorized as either three, these categories are for heuristic purposes. Unless the authors themselves defined an issue as either ethical, legal or social, we categorized them to the best of our abilities using common sense.
Ex-ante / Ex-post	Given the fast technological advancements in the developing field of digital phenotyping, ex-post and ex-ante analyses should complement one another in a quest for long-term solutions. Forward-looking deliberation, forecasting and prevention, combined with avoiding the tyranny of emergency policy measures which leave no time for analysis.
Health system performance	This indicator concerns publications looking into effectiveness, equity or efficiency as objectives of integrating digital phenotyping into the healthcare system, as per Kruk and Freedman's (2008) framework for health systems performance. Their framework identifies effectiveness, equity and efficiency as dimensions of health system performance. In their framework, effectiveness concerns access an…
Potential solution	A publication will be labelled as offering a potential solution if authors suggested a pathway to solve one or many of the ELS issues identified within the paper. Potential solutions can range from but are not limited to technical solutions to an ELS issue, suggesting further studies, offering a model for technology implementation, or calling for an interdisciplinary approach to solving ELS issue…

## Sheet: Master list
AG - <65	50
AG - ≥65	16
BENEF - Companies	3
BENEF - Drug companies	3
BENEF - Economy	22
BENEF - Employer	22
BENEF - Governement	24
BENEF - Hackers	2
BENEF - Industry	56
BENEF - Insurance companies	21
BENEF - Law enforcement	1
BENEF - Military	5
BENEF - Patient/User	134
BENEF - Practitioner	30
BENEF - Relatives/Caregivers	10
BENEF - Research	39
BENEF - Society	37
BENEF - Venture capitalists	1
Country - Australia	9
Country - Bangladesh	1
Country - Belgium	1
Country - Canada	10
Country - China	6
Country - Cyprus	1
Country - Denmark	2
Country - Finland	5
Country - France	2
Country - Germany	7
Country - India	3
Country - Ireland	3
Country - Israel	1
Country - Italy	2
Country - Nepal	1
Country - Netherlands	9
Country - Netherlands_AM	4
Country - Norway	4
Country - Poland	1
Country - Romania	1
Country - Singapore	1
Country - South Korea	1
Country - Sweden	1
Country - Switzerland	2
Country - Taiwan	1
Country - Turkey	1
Country - UK	18
Country - USA	56
DGN - Empirical/Descriptive	53
DGN - Empirical/Experimental	5
DGN - Empirical/Quasi-Experimental	35
DGN - Theoretical	57
DIG DIV - Access	4
DIG DIV - Age	4
DIG DIV - Cognition	1
DIG DIV - Digital community	13
DIG DIV - Eucation	23
DIG DIV - Gender	8
DIG DIV - Global N&S	4
DIG DIV - Health	3
DIG DIV - Income	23
DIG DIV - Knowledge	5
DIG DIV - Non-English speakers	1
DIG DIV - Race	15
DIG DIV - Religion	2
DIG DIV - Rural	3
DIG DIV - Sexuality	1
DIG DIV - Skill	23
DP - Activity monitor	1
DP - Activity tracker	2
DP - Activity tracking	3
DP - Behavioral phenotype	1
DP - Behavioral phenotyping	1
DP - Behavioral sensing	1
DP - Behavioral tracking	1
DP - Behavioural Data	1
DP - Bio-tracking	1
DP - Biodata	2
DP - Biofeedback	2
DP - Biohacking	2
DP - Biometric data	4
DP - Biometric data	2
DP - Biometric diary	1
DP - Biometric monitoring	1
DP - Biometric screening	1
DP - Biometric technologies	1
DP - Biometric tracking	1
DP - Biometrical sensors	1
DP - Biometrics	3
DP - Biosensing	2
DP - Biosociality	1
DP - Body sensor networks	1
DP - Connected health	1
DP - Context sensing	1
DP - Crowdsourcing	2
DP - Data analytics	1
DP - Data exhaust	1
DP - Datafied self	1
DP - Digital assemblages	1
DP - Digital behaviouralchange interventions	1
DP - Digital Biomarkers	6
DP - Digital diary	1
DP - Digital emancipation	1
DP - Digital exhaust	1
DP - Digital footprint	1
DP - Digital health	1
DP - Digital phenotype	14
DP - Digital phenotyping	3
DP - Digital self-tracking	1
DP - Digital surveillance	1
DP - Digital tattoo	1
Dp - Digitally assisted self-care	1
DP - Digitally engaged self-monitoring	1
DP - Digitized self-tracking	1
DP - Ecological momentary assessment	3
DP - Emotion-sensing technologies	1
DP - Extended exoself	1
DP - Health behavior self-regulation	3
DP - Health information technology	1
DP - Health promoting wearable technologies	1
DP - Health telematics	1
DP - Health tracking	1
DP - Human digital foot-prints	1
DP - Innernet	1
DP - Internet of Things	6
DP - Internet of Things healthcare system	1
DP - Intro-sensing	1
DP - Knowable self	1
DP - Laboratory of the self	1
DP - Lifelogging	6
DP - Logging	2
DP - Long-term wellbeing monitoring	1
DP - Measurement and management of the self	1
DP - Microcomputational data-gathering	1
DP - Mobile sensing	2
DP - Mobile sensing	1
DP - Monitoring and inferring human daily activities	2
DP - Multi-system level capture of data	1
DP - Multisensory data	1
DP - Mundane data	1
DP - Passive data collection	1
DP - Passive measurement	1
DP - Passive mobile sensing	1
DP - Passive sensing data collection	1
DP - Passive tracking	1
DP - Patient-generated health data	1
DP - Performance monitoring	1
DP - Personal analytics	2
DP - Personal body data	1
DP - Personal informatics	1
DP - Personal metrics	1
DP - Personal quantification	1
DP - Personal sensing	1
DP - Personalized health-monitoring system	1
DP - Persuasive technologies	1
DP - Persuasive technology	1
DP - Pervasive sensing	1
DP - Physical activity data	1
DP - Physiological markers	1
DP - Physiological Monitoring	1
DP - Privately collected physical activity data	1
DP - Psychoinformatics	1
DP - Pushed self-tracking	1
DP - Quantification of individual behaviour	1
DP - Quantification of oneself	1
DP - Quantified self	22
DP - Quantified Self-inspired self-tracking	1
DP - Quantifying life	1
DP - Real-time monitoring	2
DP - Reality mining	1
DP - Refined 24/7 monitoring of activities	1
DP - Self as database	1
DP - Self-monitoring	4
DP - Self-Powered Wearable Health Devices	1
DP - Self-quantification	1
DP - Self-Surveillance	5
DP - Self-tracking	16
DP - Self-tracking practices	1
DP - Sensor data	2
DP - Surveillant assemblage	1
DP - Tracking	1
DP - Ubimedicine	1
DP - User generated health data	1
DP - Wearable health data	1
DP - Wearable intelligence	1
DP - Wearable technology	2
DP - Wearables	3
DP - Wellbeing monitoring	1
DS - Anthropology	1
DS - Art and Design	1
DS - Business studies	9
DS - Communication science	3
DS - Computer science	14
DS - Geography	1
DS - Health sciences	28
DS - Information technology	4
DS - Interdisciplinary	36
DS - Interdisciplinary Soc	18
DS - Law	3
DS - Marketing research	4
DS - Media sciences	5
DS - Philosophy	8
DS - Political sciences	3
DS - Psychology	4
DS - Social Psychology	1
DS - Sociology	4
DS - Sports sciences	2
DS - Technology sciences	1
ELS ISSUE	39
EP - (Para)clinical measures	24
EP - (Sports) training	2
EP - Art	1
EP - Autonomy	20
EP - Behavioral prediction	3
EP - Better environment	1
EP - Body machine melding	1
EP - Control spread of disease	1
EP - Cuteness	1
EP - Data collection	1
EP - Data sharing	19
EP - Democratization of healthcare	11
EP - Digital storytelling	1
EP - Early detection	4
EP - Emancipation	1
EP - Empowerment	12
EP - Empowerment	2
EP - Energy demand reduction	2
EP - Enhancement	15
EP - Epidemic	1
EP - Expand access to (mental) health care	7
EP - Goal setting_Behaviavioural changes	37
EP - Government surveillance	10
EP - Improved safety	7
EP - Increased function and coping	5
EP - Increased productivity	19
EP - Independence	3
EP - Information	53
EP - Keep hydrated	1
EP - Low cost healthcare	18
EP - Management of chronic diseases	5
EP - More effective diagnosis	11
EP - More objective measures	15
EP - Mundane/image related	1
EP - Optimize performance	7
EP - Personalized care plans	2
EP - Prevent complications	2
EP - Prevention	23
EP - Profit	2
EP - Provide high-quality care	6
EP - Quality of life	68
EP - Quit alcohol	2
EP - Quit smoking	4
EP - Reduce sedentary lifestyles	3
EP - Reduce the pressure on healthcare	3
EP - Reduced morbidity	8
EP - Reduced risk to others	1
EP - Reduced vulnerability	6
EP - Remote monitoring (by clinicians)	40
EP - Risk management	3
EP - Self-care	1
EP - Self-control	2
EP - Self-knowledge	8
EP - Social belonging	1
EP - Store data	2
EP - Tackling absenteeism cost	1
EP - Validity	2
EP - Weight loss	25
ETH ISSUE - Altering identities/Impact	17
ETH ISSUE - Anonimity	7
ETH ISSUE - Autonomy of bystanders	6
ETH ISSUE - Behavior prediction	2
ETH ISSUE - Black box	1
ETH ISSUE - Caregiver's and Practioner's benefit over Patient's	1
ETH ISSUE - Cartesian dualism	1
ETH ISSUE - Cloud-based data	4
ETH ISSUE - Confidentiality	2
ETH ISSUE - Conflict of interest	2
ETH ISSUE - Consent	20
ETH ISSUE - Consequentialism	1
ETH ISSUE - Constructing ideal self	4
ETH ISSUE - Covariance	1
ETH ISSUE - Data security	15
ETH ISSUE - Data security_Scraping	2
ETH ISSUE - Dehumanizing employees	8
ETH ISSUE - Emotional dependence	1
ETH ISSUE - Epistemic human	4
ETH ISSUE - Epistemic opacity	2
ETH ISSUE - Ex-Ante	85
ETH ISSUE - Ex-Post	65
ETH ISSUE - External incentive	10
ETH ISSUE - False autonomy	5
ETH ISSUE - False positives	6
ETH ISSUE - Freedom of choice	8
ETH ISSUE - Governmentality	18
ETH ISSUE - Human contact	6
ETH ISSUE - Human Dignity	1
ETH ISSUE - Human rights violation	2
ETH ISSUE - Industry misuse	4
ETH ISSUE - Inequality	6
ETH ISSUE - Inferences from data	7
ETH ISSUE - Instrumentalization of humans	1
ETH ISSUE - Integrity and dignity	2
ETH ISSUE - IRB	1
ETH ISSUE - Lack of agency - Children	2
ETH ISSUE - Maleficence	2
ETH ISSUE - Manipulating devices	2
ETH ISSUE - Military use	4
ETH ISSUE - No professional over-sight	1
ETH ISSUE - Normative assumptions	5
ETH ISSUE - Novelty/Lack of research	34
ETH ISSUE - Objectification	3
ETH ISSUE - Othering oneself	3
ETH ISSUE - Outsourcing of self-governance	2
ETH ISSUE - Overlooked issue in ethics	1
ETH ISSUE - Paternalism	1
ETH ISSUE - Pathology redefined	6
ETH ISSUE - Personal autonomy	7
ETH ISSUE - Positivism	9
ETH ISSUE - Power differentials	7
ETH ISSUE - Practitioner's empathy	1
ETH ISSUE - Principalism	1
ETH ISSUE - Privacy	82
ETH ISSUE - Privacy - Lack of concern/Understanding	4
ETH ISSUE - Privacy, patient and bystander	7
ETH ISSUE - Pushed self-tracking	1
ETH ISSUE - Reductionism	1
ETH ISSUE - Responsability	7
ETH ISSUE - Right to forget	1
ETH ISSUE - Self-identification with IT	1
ETH ISSUE - Sousveillance	2
ETH ISSUE - Surveillance purposes	16
ETH ISSUE - Technological load	2
ETH ISSUE - Trust_AM	7
ETH ISSUE - Unsubstantiated Claims	5
ETH ISSUE - Utilitarianism	1
FA - General health	123
FA - Mental health	46
FA - Physical health	66
HSP - effectiveness	16
HSP - efficiency	14
HSP - equity	11
LEG ISSUE - Accountability	6
LEG ISSUE - Complexity	1
LEG ISSUE - Confidentiality	9
LEG ISSUE - Consent	14
LEG ISSUE - Data conservation	2
LEG ISSUE - Data donation	1
LEG ISSUE - Data security	7
LEG ISSUE - Discrimination	2
LEG ISSUE - Identity theft	3
LEG ISSUE - Inference attacks	1
LEG ISSUE - International standards	5
LEG ISSUE - Law hinders implementation	1
LEG ISSUE - Maldadaptivity	1
LEG ISSUE - Needs review and update	2
LEG ISSUE - Privacy	8
LEG ISSUE - Privacy	3
LEG ISSUE - Proprietary rights	16
LEG ISSUE - Re/Proactive?	1
LEG ISSUE - Surveillance	3
LEG ISSUE - Surveillance	3
LEG ISSUE - Transparency	8
LEG ISSUE - Unregulated	35
LONG - N	39
LONG - Y	18
MED DEV - N	75
MED DEV - Y	75
PS - Consent quizzes	1
PS - Creating a framework	1
PS - Creating protocols	3
PS - Critical discussions	1
PS - Data protection	1
PS - Disclosure	1
PS - Encryption and authentication mechanisms	1
PS - GDPR	1
PS - Implementing organizational rules	1
PS - Interdisciplinarity	7
PS - Minimize data collection	1
PS - Model	1
PS - More regulation	1
PS - More research	22
PS - Other	94
PS - User agreements	1
PS - User education	1
PS - Well-defined	9
PUBL - ART	116
PUBL - BCH	7
PUBL - BOO	1
PUBL - BULL	2
PUBL - CONF	5
PUBL - CONF	14
PUBL - DISS	6
PUBL - REP	1
SOC ISSUE - Adherence	17
SOC ISSUE - Adoptability	35
SOC ISSUE - Age	1
SOC ISSUE - Algorithmic vulnerabilities	3
SOC ISSUE - Anxieties/addictions	9
SOC ISSUE - Attention distractor	2
SOC ISSUE - Beauty standards	4
SOC ISSUE - Bias	9
SOC ISSUE - Big data	1
SOC ISSUE - Burnout/overwork	3
SOC ISSUE - Cognitive labour	4
SOC ISSUE - Competition	6
SOC ISSUE - Consumerism	5
SOC ISSUE - Context of good health?	2
SOC ISSUE - Control	18
SOC ISSUE - Control women's bodies	5
SOC ISSUE - Corporatocracy	2
SOC ISSUE - Correlation vs. Causality	1
SOC ISSUE - Cost	16
SOC ISSUE - Cyber-hypochondria	1
SOC ISSUE - Data farming	15
SOC ISSUE - Data farming	3
SOC ISSUE - Dataism	12
SOC ISSUE - Decontextualized data	6
SOC ISSUE - Delating responsibility to tech	4
SOC ISSUE - Delegating responsability to individual level	13
SOC ISSUE - Dematerialized bodies	1
SOC ISSUE - Digital literacy	1
SOC ISSUE - Discrimination	16
SOC ISSUE - Disengaging from life	2
SOC ISSUE - Ecological issues	2
SOC ISSUE - Economic discrimination	3
SOC ISSUE - Elitism	4
SOC ISSUE - Expectations	1
SOC ISSUE - External incentive	5
SOC ISSUE - False marketing	2
SOC ISSUE - Fashion	5
SOC ISSUE - Favoritism at the workplace	3
SOC ISSUE - Focus on technology	2
SOC ISSUE - Forced acceptance	2
SOC ISSUE - Gendered dimensions of tech	2
SOC ISSUE - Harm	1
SOC ISSUE - Health concerns	1
SOC ISSUE - Healthism	8
SOC ISSUE - Implementation complexity	4
SOC ISSUE - Incentive for narcissism	5
SOC ISSUE - Inequality	27
SOC ISSUE - Inflated expectations	1
SOC ISSUE - Intrusive	2
SOC ISSUE - Irrelevant unknown information	1
SOC ISSUE - Lack of awareness	10
SOC ISSUE - Lack of conventional healthcare	1
SOC ISSUE - Lack of interdisciplinary collaboration	2
SOC ISSUE - Lack of motivation	2
SOC ISSUE - Lack of understanding	5
SOC ISSUE - Manipulation	4
SOC ISSUE - Masculine values	4
SOC ISSUE - Media discourse	2
SOC ISSUE - Medicalization of life	2
SOC ISSUE - Merged contexts	10
SOC ISSUE - Neoliberalism	26
SOC ISSUE - Novelty	4
SOC ISSUE - Overprotection	1
SOC ISSUE - Overwhelming choice	1
SOC ISSUE - Patronizing golden standards	1
SOC ISSUE - Peer surveillance	1
SOC ISSUE - Peer-pressure	6
SOC ISSUE - Perceived Relevance	1
SOC ISSUE - Person perception	4
SOC ISSUE - Platformization of Healthcare	1
SOC ISSUE - Politicization of disease	1
SOC ISSUE - Pressure	6
SOC ISSUE - Privacy of women	1
SOC ISSUE - Reliance on the authority of self-tracking science	3
SOC ISSUE - Reputation management	3
SOC ISSUE - Research Bias	1
SOC ISSUE - Reshaped social values	13
SOC ISSUE - Resistance	1
SOC ISSUE - Reverse/Negative effects	1
SOC ISSUE - Rise of associated costs/insurance	12
SOC ISSUE - Security/Risk of harm	35
SOC ISSUE - Self-policing	10
SOC ISSUE - Skepticism	1
SOC ISSUE - Status	21
SOC ISSUE - Stigma	20
SOC ISSUE - Surveillance	11
SOC ISSUE - Techno-optimism	8
SOC ISSUE - Time management	5
SOC ISSUE - Transparency	7
SOC ISSUE - Trivialisation	1
SOC ISSUE - Trust	13
SOC ISSUE - Unattained goals of DP	1
SOC ISSUE - Unfashionable	3
SOC ISSUE - Unforeseen consequences	9
SOC ISSUE - Usability	15
SOC ISSUE - Utopia of transparency	2
SOC ISSUE - Voyeurism	1
SOC ISSUE - Vulnerable groups	14
SOC ISSUE - Women's experiences	3
TECH - Accelerometer	2
TECH - Actioncams	1
TECH - Activity monitors	2
TECH - Activity trackers	9
TECH - Activity tracking devices	2
TECH - Ambient Assisted Living technologies	1
TECH - Ambient intelligence	1
TECH - Applications	7
TECH - Armband	2
TECH - Automated data gathering	1
TECH - Avatars	1
TECH - Baby tracking app	1
TECH - Badges	1
TECH - Bio-sensing wearables	1
TECH - Biometric monitoring technology	1
TECH - Biometric sensors	1
TECH - Biometric technologies	4
TECH - Biometric tracking devices	1
TECH - Biometric tracking technologies	1
TECH - Biosensing devices	2
TECH - Biosensors	3
TECH - Blood nutrient patch	1
TECH - Body sensor networks	1
TECH - Body wearable	1
TECH - Body-worn cameras	3
TECH - Bracelet	5
TECH - Brain-sensing headband	1
TECH - Clothing	1
TECH - Cloud technologies	1
TECH - Connected bracelet	1
TECH - Connected devices	1
TECH - Connected health tools	1
TECH - Consumer wearables	1
TECH - Crankshaft	1
TECH - Digital health technologies	1
TECH - Digital Health Wearables	1
TECH - Digital self-tracking devices	3
TECH - Digital sensor technologies	2
TECH - Ear wears	1
TECH - Electronic scales	1
TECH - Email	1
TECH - Emotion-sensing technologies	1
TECH - Environmental sensors	1
TECH - Exercise trackers	1
TECH - Eyewear	1
TECH - Features of voice and speech	1
TECH - Fertility trackers	1
TECH - Fitbit	23
TECH - Fitness apps	2
TECH - Fitness devices	2
TECH - Fitness monitors	1
TECH - Fitness sensors	1
TECH - Fitness trackers	11
TECH - Fitness tracking devices	3
TECH - Fitness wearables	2
TECH - Glasses	5
TECH - GPS	15
TECH - Headband	1
TECH - Headset	1
TECH - Health apps	2
TECH - Health tracking wearable	2
TECH - Health wearable	1
TECH - Heart Rate Monitoring Device	1
TECH - iBaby	1
TECH - Ingestible sensor	1
TECH - Integrated Platforms	2
TECH - Intelligent fabrics	1
TECH - Internet of Things	2
TECH - IoT blood pressure monitors	1
TECH - Keyboard interaction	1
TECH - Lifelogging technologies	1
TECH - Location tracking	1
TECH - Loyalty cards	1
TECH - Machine learning	1
TECH - Medical care devices	1
TECH - Medical self-tracking devices	1
TECH - Menstrual cups	1
TECH - Mental health apps	5
TECH - Mobile and wearable technologies	2
TECH - Mobile applications	14
TECH - Mobile devices	6
TECH - Mobile digitally connected technologies	1
TECH - Mobile imaging	1
TECH - Mobile Medical Apps	1
TECH - Mobile phones	3
TECH - Mobile self-monitoring applications	1
TECH - Mobile sensing devices	1
TECH - Mobile sensor technology	2
TECH - Mobile sensors	1
TECH - Mobile technology	1
TECH - Mobile tracking-devices	1
TECH - Networked jewelry	1
TECH - Networked sensors	1
TECH - Neurowearable devices	1
TECH - New media	1
TECH - Omics	1
TECH - Online platforms	1
TECH - Online social networks	1
TECH - Ovulation trackers	1
TECH - Owlet	1
TECH - Passive sensor data	1
TECH - Patient monitor devices	1
TECH - Pebble	1
TECH - Pedometers	2
TECH - Personal activity monitors	1
TECH - Personal digital devices	1
TECH - Physical activity trackers	1
TECH - Physiological sensor devices	1
TECH - Physiological sensors	1
TECH - Portable technology	3
TECH - PRIV SECT	57
TECH - PUBL SECT	13
TECH - Pulse monitor	1
TECH - Quantified self technologies	1
TECH - Rings	2
TECH - Samsung	1
TECH - Self-Powered Wearable Health Devices	1
TECH - Self-tracking applications	3
TECH - self-tracking devices	5
TECH - Self-tracking diet and fitness apps	1
TECH - Self-tracking technologies	3
TECH - Self-tracking tools	1
TECH - Sensing technologies	2
TECH - Sensor technologies	1
TECH - Sensors	11
TECH - Shoes	1
TECH - Sleep monitoring	1
TECH - Sleep trackers	3
TECH - Smart cars	1
TECH - Smart cities	1
TECH - Smart contact lens	1
TECH - Smart fibres	1
TECH - Smart fitness watches	1
TECH - Smart fitness wearables	1
TECH - Smart garments	1
TECH - Smart houses	1
TECH - Smart mattress pad	1
TECH - Smart plates	1
TECH - Smart sensor technology	1
TECH - Smart tatoos	1
TECH - Smart textiles	1
TECH - Smart wearable devices	5
TECH - Smartglasses	2
TECH - Smartphone applications	9
TECH - Smartphone fitness applications	1
TECH - Smartphone sensors	1
TECH - Smartphones	21
TECH - Smartwatch technology	1
TECH - Smartwatches	18
TECH - Social media	17
TECH - Social web	1
TECH - Sport-trackers	1
TECH - Sportwatch	1
TECH - Step trackers	1
TECH - Sweat-sensing fabric	1
TECH - Tablets	2
TECH - Trackers	1
TECH - Vehicle telematics	1
TECH - Watches	4
TECH - Wearable activity trackers	9
TECH - Wearable bands	1
TECH - Wearable Biometric technologies	1
TECH - Wearable blood pressure monitor devices	1
TECH - Wearable camcorders	1
TECH - Wearable camera	3
TECH - Wearable cameras	5
TECH - Wearable computers	5
TECH - Wearable computing	2
TECH - Wearable devices	22
TECH - Wearable fabric	1
TECH - Wearable fitness IT	1
TECH - Wearable fitness trackers	2
TECH - Wearable fitness tracking devices	1
TECH - Wearable information technologies	1
TECH - Wearable IoT devices	2
TECH - Wearable mobile sensors	1
TECH - Wearable nanodevices	1
TECH - Wearable necklace	1
TECH - Wearable neurotechnology	1
TECH - Wearable products	1
TECH - Wearable Self-tracking Devices	1
TECH - Wearable self-tracking technologies	2
TECH - Wearable sensor nodes	1
TECH - Wearable sensor-based systems for health monitoring and prognosis	1
TECH - Wearable sensorband	1
TECH - Wearable sensors	8
TECH - Wearable smart devices	1
TECH - Wearable social sensing technology	1
TECH - Wearable technology	19
TECH - Wearable wrist-band	2
TECH - Wearables	18
TECH - Welfare technologies	1
TECH - Wellness applications	1
TECH - Wireless earbuds	1
TECH - Workplace wearable technology	1
TECH - Wrist watches	1
TECH - Wrist-worn fitness wearables	1
TECH - Wrist-worn heart rate monitor	1
TECH - Wrist-worn rate monitor_AM	1
TECH - Wrist-worn smartphone	1
TECH - Wrist-worn wearable device	3
TECH - Wrist-worn wearable device_AM	1
TECH - Wrist-worn wearable devices	1
TECH - Wristband	6
TECH - Wristband pedometers	1
TECH - Xiaomi	1
TECH ISSUE - Accuracy	21
TECH ISSUE - Battery life	9
TECH ISSUE - Black box	5
TECH ISSUE - Comfort	10
TECH ISSUE - Connectivity	1
TECH ISSUE - Context not recorded	1
TECH ISSUE - Data entry burden	1
TECH ISSUE - Data storage	5
TECH ISSUE - Data usage	1
TECH ISSUE - Design	10
TECH ISSUE - False positives	3
TECH ISSUE - Feasibility	2
TECH ISSUE - Inference attacks	1
TECH ISSUE - Integration	1
TECH ISSUE - Interoperability	7
TECH ISSUE - Lack of diversity in the datasets	1
TECH ISSUE - Limitations	14
TECH ISSUE - Non-customizable	1
TECH ISSUE - Undefined	6
TECH ISSUE - Unefficient	1
TECH ISSUE - Validity	1
TECH ISSUE - Viability	1
USER - F	7
USER - FM	50
USER - M	1

## Sheet: PUBL
Article	116
Conference proceeding	19
Book chapter	7
Dissertation	6
Bulletin	2
Book	1
Report	1

## Sheet: Country
USA	56
UK	18
Canada	11
Australia	9
Netherlands	9
Germany	7
China	6
Finland	5
Norway	4
India	3
Ireland	3
Denmark	2
France	2
Italy	2
Switzerland	2
Bangladesh	1
Belgium	1
Cyprus	1
Israel	1
Nepal	1
Poland	1
Romania	1
Singapore	1
South Korea	1
Sweden	1
Taiwan	1
Turkey	1
Total	151

## Sheet: DS
Interdisciplinary	36
Health sciences	28
Computer and Information sciences	19
Interdisciplinary Soc	18
Economic sciences	14
Philosophy	8
Media sciences	5
Psychology	4
Sociology	4
Legal sciences	3
Political sciences	3
Communication sciences	3
Sports sciences	2
Anthropology	1
Art and Design	1
Geography	1
Social Psychology	1
	151
	302

## Sheet: DGN
Empirical/Descriptive	53
Empirical/Experimental	5
Empirical/Quasi-Experimental	36
Theoretical	57
Total	151

## Sheet: LONG
NL	39
L	18

## Sheet: USER
M	1
F	7
FM	50

## Sheet: AG
<65	50
≥65	16

## Sheet: DP
Quantified self	22
Digital phenotype	17
Self-tracking	17
Wearables	8
Biometric data	6
Digital Biomarkers	6
Internet of Things	6
Lifelogging	6
Activity tracking	5
Self-Surveillance	5
Self-monitoring	4
Biometrics	3
Ecological momentary assessment	3
Health behavior self-regulation	3
Mobile sensing	3
Behavioral phenotype	2
Biodata	2
Biofeedback	2
Biohacking	2
Biosensing	2
Crowdsourcing	2
Logging	2
Monitoring and inferring human daily activities	2
Personal analytics	2
Real-time monitoring	2
Sensor data	2
Wearable technology	2
Activity monitor	1
Behavioral sensing	1
Behavioral tracking	1
Behavioural Data	1
Bio-tracking	1
Biometric diary	1
Biometric monitoring	1
Biometric screening	1
Biometric technologies	1
Biometric tracking	1
Biometrical sensors	1
Biosociality	1
Body sensor networks	1
Connected health	1
Context sensing	1
Data analytics	1
Data exhaust	1
Datafied self	1
Digital assemblages	1
Digital behavioural change interventions	1
Digital diary	1
Digital emancipation	1
Digital exhaust	1
Digital footprint	1
Digital health	1
Digital self-tracking	1
Digital surveillance	1
Digital tattoo	1
Digitally assisted self-care	1
Digitally engaged self-monitoring	1
Digitized self-tracking	1
Emotion-sensing technologies	1
Extended exoself	1
Health information technology	1
Health promoting wearable technologies	1
Health telematics	1
Health tracking	1
Human digital foot-prints	1
Innernet	1
Internet of Things healthcare system	1
Intro-sensing	1
Knowable self	1
Laboratory of the self	1
Long-term wellbeing monitoring	1
Measurement and management of the self	1
Microcomputational data-gathering	1
Multi-system level capture of data	1
Multisensory data	1
Mundane data	1
Passive data collection	1
Passive measurement	1
Passive mobile sensing	1
Passive sensing data collection	1
Passive tracking	1
Patient-generated health data	1
Performance monitoring	1
Personal body data	1
Personal informatics	1
Personal metrics	1
Personal quantification	1
Personal sensing	1
Personalized health-monitoring system	1
Persuasive technologies	1
Persuasive technology	1
Pervasive sensing	1
Physical activity data	1
Physiological markers	1
Physiological Monitoring	1
Privately collected physical activity data	1
Psychoinformatics	1
Pushed self-tracking	1
Quantification of individual behaviour	1
Quantification of oneself	1
Quantified Self-inspired self-tracking	1
Quantifying life	1
Reality mining	1
Refined 24/7 monitoring of activities	1
Self as database	1
Self-Powered Wearable Health Devices	1
Self-quantification	1
Surveillant assemblage	1
Tracking	1
Ubimedicine	1
User generated health data	1
Wearable health data	1
Wearable intelligence	1
Wellbeing monitoring	1

[truncated: 13 more sheets: FA, Benef, DIG DIV, HSP, EP, MED DEV, TECH, ELS, TECH ISSUES, ETH ISSUES, LEG ISSUES, SOC ISSUES, PS]
