# Supplementary material for: Ethical, Legal and Social Issues of Digital Phenotyping as a Future Solution for Present-Day Challenges: A Scoping Review
Source: Sci Eng Ethics. 2021 Dec 20;28(1):1. doi: 10.1007/s11948-021-00354-1 (PMC8686352; doi:10.1007/s11948-021-00354-1)
Supplement: Supplementary file 2 — Supplementary file2 (XLSX 29 kb) [file 11948_2021_354_MOESM2_ESM.xlsx]

## Sheet: Sheet1
num	key	title	year	country	els	ante	post	discipline	dp 1	dp 2	dp 3	dp 4	dp 5	dp 6	dp 7	dp 8	benef	benef	benef	benef	benef	benef	benef	benef
1	rayyan-138141849	A Snapshot of the Life as Lived: Wearable Cameras in Social and Personality Psychological sciences	2017	USA	2	1	1	Social Psychology	Quantified Self	Mobile sensing							Users	Research
2	rayyan-138141855	The Quantified Self and Mobile Health Applications: From Information and Communication sciences to Social Innovation by Design	2018	France	1	1	1	Communication sciences	Health behavior self-regulation	Innernet	Biofeedback	Ubimedicine	Quantified Self	Connected health	Self-measurement		Research	Industry	Government					Users
3	rayyan-138141856	Use of Wearable Technology and Social Media to Improve Physical Activity and Dietary Behaviors among College Students: A 12-Week Randomized Pilot Study	2019	USA	2	2	1	Health sciences	Health behavior self-regulation								Government	Users
4	rayyan-138141857	Wearable Activity Tracker Use in Young Adults Through the Lens of Social Cognitive Theory	2019	USA	2	2	1	Interdisciplinary Soc	Activity tracking								Industry	Users	Economy
5	rayyan-138141858	WEARABLES IN THE WORKPLACE An Analysis of Ethical Issues	2019	Norway	1	1	1	Anthropology	Performance monitoring								Users	Employer
6	rayyan-138141859	"Social Networkout": Connecting Social Features of Wearable Fitness Trackers with Physical Exercise.	2017	USA	2	2	1	Interdisciplinary	Fitness tracking								Users	Society
7	rayyan-138141860	A Social Group-Based Information-Motivation-Behavior Skill Intervention to Promote Acceptability and Adoption of Wearable Activity Trackers Among Middle-Aged and Older Adults: Cluster Randomized Controlled Trial	2020	China	2	2	1	Health sciences	Activity tracking								Relatives	Users	Society
8	rayyan-138141862	Balancing Self-Tracking and Surveillance: Legal, Ethical and Technological Issues in Using Smartphones to Monitor Communication in People with Health Conditions	2016	Australia	1	2	1	Interdisciplinary	Self-tracking								Practitioners	Users	Industry	Economy				Research
9	rayyan-138141863	Current, future and potential use of mobile and wearable technologies and social media data in the ABCD study to increase understanding of contributors to child health.	2018	USA	1	1	1	Interdisciplinary	Passive mobile sensing	Ecological momentary assessment	Multi-system level capture of data						Users	Research
10	rayyan-138141864	Data mining for health: staking out the ethical territory of digital phenotyping	2018	USA	1	1	2	Interdisciplinary	Digital phenotype								Research	Industry	Users	Society
11	rayyan-138141865	Digital iatrogenesis and workplace marginalization: some ethical issues involving self-tracking medical technologies	2020	USA	1	1	1	Computer and Information sciences	Quantified Self	Self-tracking							Users	Employer
12	rayyan-138141866	Digital Inequalities in the Use of Self-Tracking Diet and Fitness Apps: Interview Study on the Influence of Social, Economic, and Cultural Factors	2018	France	2			Interdisciplinary	Self-tracking								Government	Users	Society
13	rayyan-138141867	Digital Phenotyping: Ethical Issues, Opportunities, and Threats	2020	Italy	2	1	2	Interdisciplinary Soc	Digital phenotype								Users
14	rayyan-138141871	Ethical approach to the genetic, biometric and health data protection and processing in the new EU General Data Protection Regulation (2018).	2018	Romania	2	1	1	Interdisciplinary	Biometric data	Data concerning health							Users	Research
15	rayyan-138141872	Ethical Considerations of Digital Phenotyping from the Perspective of a Healthcare Practitioners	2019	USA	1	1	2	Interdisciplinary	Digital phenotype	Digital biomarker	Behavioral phenotyping						Users	Industry	Practitioners	Insurance companies
16	rayyan-138141873	Ethical Implications of Users Perceptions of Wearable Devices.	2018	Australia	1	2	1	Interdisciplinary	Personal metrics								Users	Government	Society	Practitioners				Insurance companies
17	rayyan-138141874	Ethical problems of smart wearable devices	2019	China	1	2	1	Interdisciplinary	Smart wearables								Economy	Society	Practitioners	Industry
18	rayyan-138141875	Fashion and technology: Implications for the social acceptability of a wearable device	2017	USA	2	1	1	Interdisciplinary	Wearables								Users	Industry
19	rayyan-138141876	From nanosystems to ethical eco-systems: designing a workshop for graduate researchers on self-powered wearable health devices	2016	USA	2	1	2	Interdisciplinary	Self-Powered Wearable Health Devices								Users	Society	Research
20	rayyan-138141877	Hacking the body 2.0: Ethics in wearable tech, etextiles design and data collection in performance	2017	UK	1	2	1	Interdisciplinary	Quantified Self	Personal body data							Industry	Users	Society	Industry
21	rayyan-138141878	Image reprocessing via wearable cameras: effects on memory recall and rumination after a social-stress task.	2018	Netherlands	2	2	1	Psychology	Wearables								Users	Society	Research
22	rayyan-138141879	IoT Structured Long-Term Wearable Social Sensing for Mental Wellbeing	2018	China	2	1	1	Interdisciplinary	Internet of Things	Long-term wellbeing monitoring	Wearable sensing						Users	Research	Employer	Practitioners
23	rayyan-138141881	Owning Ethical Innovation: Claims about Commercial Wearable Brain Technologies.	2019	Canada	2	1	2	Health sciences	Wearables								Users
24	rayyan-138141882	Quantified Factory Worker - Expert Evaluation and Ethical Considerations of Wearable Self-tracking Devices	2018	Finland	2	1	1	Technology sciences	Quantification of oneself	Lifelogging	Everyday self-tracking	Self-tracking	Quantified Self				Employer	Society	Users	Industry
25	rayyan-138141883	Reciprocal Reinforcement Between Wearable Activity Trackers and Social Network Services in Influencing Physical Activity Behaviors	2016	Taiwan	1	1	2	Interdisciplinary	Self-monitoring								Users	Society	Government
26	rayyan-138141884	Social comparison and continuance intention of smart fitness wearables: an extended expectation confirmation theory perspective	2020	India	2	2	1	Economic sciences	Biometric data								Industry	Users	Economy
27	rayyan-138141885	Social media and self-tracking: Representing the 'health self'	2018	UK	2	1	1	Media sciences	Self-tracking	Self-monitoring	Self-surveillance						Users
28	rayyan-138141886	The neuroethical future of wearable and mobile health technology	2017	USA	1	1	1	Interdisciplinary Soc	Logging	Self-tracking	Extended exoself	Internet of things	Quantified Self				Society	Employer	Military	Employer	Government	Practitioners		Research
29	rayyan-138141887	The social implications of wearable information technologies: Extending it identity theory	2019	USA	2	1	2	Interdisciplinary	Self-tracking								Users	Insurance companies
30	rayyan-138141888	The wearer, the device, and its use: Advances in understanding the social acceptability of wearables	2018	USA	2	2	1	Computer and Information sciences	Internet of Things								Industry
31	rayyan-138141889	Tracking U.S. Professional Athletes: The Ethics of Biometric Technologies.	2017	USA	1	2	1	Interdisciplinary Soc	Biodata	Biometric technologies							Employer	Military	Economy	Society	Practitioners
32	rayyan-138141890	Unlocking the Black Box of Wearable Intelligence: Ethical Considerations and Social Impact	2019	Ireland	1	1	1	Computer and Information sciences	Wearable physiological monitors	Lifelogging	Wearable intelligence	Sensor data					Economy	Users	Industry
33	rayyan-138141891	Using Technology to Improve Cancer Care: Social Media, Wearables, and Electronic Health Records.	2016	USA	1	1	2	Health sciences	Users-generated health data	Biometric data	Physical activity data						Users	Society	Practitioners	Relatives/Caregivers
34	rayyan-138141892	Wearable Long-Term Social Sensing for Mental Wellbeing	2018	China	2	1	2	Interdisciplinary	Wellbeing monitoring	Wearable sensing							Users	Society	Government	Practitioners	Relatives/Caregivers
35	rayyan-138141893	Young adults' perceptions of using wearables, social media and other technologies to detect worsening mental health: A qualitative study.	2019	UK	2	2	1	Health sciences	Wearables								Users
36	rayyan-138141894	A new agenda for personality psychology in the digital age?	2019	Germany	2	1	2	Psychology	Digital phenotype	Psychoinformatics	Internet of things						Society	Research	Users
37	rayyan-138141895	A Proposed Framework for Addressing Social Justice Concerns in Future Digital Biomarker Research	2020	USA	1	1	2	Interdisciplinary	Digital biomarker								Users	Society	Research	Practitioners
38	rayyan-138141896	A Usage and Motivational Model for Wearable Technology: A Users' Perspective	2019	Australia	1	2	1	Economic sciences	Lifelogging	Activity tracking							Users	Economy	Industry	Practitioners	Insurance companies
39	rayyan-138141897	A view on incidental findings and adverse events associated with neurowearables in the consumer marketplace	2020	Canada	1	1	2	Health sciences	Wearables								Users	Society	Industry	Research
40	rayyan-138141898	Adherence with blood pressure monitoring wearable device among the elderly with hypertension: The case of rural China	2020	China	2	2	1	Health sciences	m-Health								Users	Society
41	rayyan-138141899	Communal self-tracking: Data philanthropy, solidarity and privacy	2018	UK	1	1	1	Media sciences	Biodata	Quantified Selfpractices	Self-tracking	Biosociality	Quantified Self				Users	Society	Employer	Research	Industry	Economy	Insurance companies	Government
42	rayyan-138141901	Unwinding Ariadne's identity thread: Privacy risks with fitness trackers and online social networks	2017	UK	1	1	1	Computer and Information sciences	Digital footprint								Economy	Users	Employer	Industry	Government	Insurance companies
43	rayyan-138141902	Irresistible: The rise of addictive technology and the business of keeping us hooked	2017	USA	2	2	1	Economic sciences	Fitness metrics								Users
44	rayyan-138141903	Analytics in sports medicine: implications and responsibilities that accompany the era of big data	2019	USA	1	1	1	Health sciences	Biometrics	Biometric data	Biometric tracking						Users	Industry	Economy	Practitioners
45	rayyan-138141905	Mobile technology for mental health assessment	2016	USA	2	1	1	Health sciences	Real-time monitoring	Ecological momentary assessment							Users	Practitioners	Research
46	rayyan-138141906	Uncertainty in current and future health wearables	2018	UK	1	1	1	Interdisciplinary	Passive data collection								Users	Society	Industry	Practitioners
47	rayyan-138141908	Understanding Users’ health information privacy concerns for health wearables	2018	Germany	1	2	1	Computer and Information sciences	Monitoring and inferring of human daily activities	Information technology							Industry	Insurance companies
48	rayyan-138141910	Understanding pivotal experiences in behavior change for the design of technologies for personal wellbeing	2018	USA	2	2	1	Interdisciplinary	Self-monitoring								Users	Industry
49	rayyan-138141911	Biometric Tracking from Professional Athletes to Consumers	2017	USA	1	1	2	Health sciences	Biometric tracking	Self-tracking							Users	Industry	Insurance companies
50	rayyan-138141912	Wary about wearables: Potential for the exploitation of wearable health technology through employee discrimination and sales to third parties	2017	USA	1	1	1	Interdisciplinary	Wearable health data								Employer	Economy	Users	Industry	Insurance companies
51	rayyan-138141913	Survival of the (data) fit: Self-surveillance, corporate wellness, and the platformization of healthcare	2019	Finland	1	1	1	Economic sciences	Self-tracking								Society	Economy	Employer	Users	Industry	Government	Insurance companies
52	rayyan-138141914	Is the smartwatch an IT product or a fashion product? A study on factors affecting the intention to use smartwatches	2016	USA	2	2	1	Communication sciences	Wearables								Users	Industry
53	rayyan-138141915	Why Should We Care What Fitbit Shares-A Proposed Statutroy Solution to Protect Sensative Personal Fitness Information	2016	USA	1	1	1	Legal sciences	Quantified Self	Self-surveillance							Employer	Industry	Users	Insurance companies
54	rayyan-138141916	Consumer self-tracking behavior: An investigation of the drivers and outcomes of self-tracking	2019	Norway	2	2	1	Economic sciences	Self-quantification	Self-tracking							Users	Industry	Economy
55	rayyan-138141917	The rise and fall of wearable fitness trackers	2016	Belgium	2	2	1	Communication sciences	Activity tracking								Users
56	rayyan-138141919	Democratizing health insurance services; accelerating social inclusion through technology policy of health insurance firms	2019	India	2	2	1	Economic sciences	Digital phenotype								Society	Users	Industry	Insurance companies
57	rayyan-138141920	Designing Socially Acceptable Body-worn Cameras	2020	Germany	1	1	2	Computer and Information sciences	Lifelogging								Research	Users	Society	Industry	Government
58	rayyan-138141921	Developing and adopting safe and effective digital biomarker to improve patient outcomes	2019	USA	1	1	2	Interdisciplinary	Digital biomarker								Users	Research	Practitioners
59	rayyan-138141922	The mundane experience of everyday calorie trackers: Beyond the metaphor of Quantified Self	2018	UK	2	2	1	Interdisciplinary Soc	Biohacking	Lifelogging	Quantified Self	Self-tracking					Users
60	rayyan-138141924	Is the data on your wearable device secure? An Android Wear smartwatch case study	2017	Australia	2	1	2	Computer and Information sciences	Wearables								Hackers	Users	Industry	Insurance companies
61	rayyan-138141925	Does Health Information Technology Promote Healthy Behaviors? The Mediating Role of Self-Regulation	2020	USA	2	2	1	Media sciences	Health information technology	Self-regulative mechanism							Users	Society
62	rayyan-138141927	Emerging technology in promoting physical activity and health: Challenges and opportunities	2019	USA	1	1	2	Health sciences	Crowdsourcing	Activity monitoring							Users	Research	Government	Practitioners
63	rayyan-138141928	Envisioning the Future of Healthcare Through Wearable Technology	2016	UK	1	2	1	Computer and Information sciences	Logging	Wearables							Users	Society	Practitioners	Government
64	rayyan-138141929	‘There’s only so much data you can handle in your life’: accommodating and resisting self-surveillance in women’s running and fitness tracking practices	2020	USA	2	2	1	Sports sciences	Health tracking	Quantified Self	Self-surveillance	Surveillant assemblage					Users
65	rayyan-138141930	Assembling the ‘Fitbit subject’: A Foucauldian-sociomaterialist examination of social class, gender and self-surveillance on Fitbit community message boards	2020	USA	2	1	1	Health sciences	Quantified Self								Government	Users	Employer
66	rayyan-138141931	Ethical dilemmas posed by mobile health and machine learning in psychiatry research	2020	USA	1	1	2	Health sciences	Digital biomarker	Digital phenotype							Research	Users	Practitioners
67	rayyan-138141933	Ethics of ambient assisted living technologies for persons with dementia	2016	Ireland	1	1	1	Philosophy	Internet of Things	Health telematics							Users	Practitioners	Relatives/Caregivers
68	rayyan-138141934	The hidden cost of personal quantification	2016	USA	2	2	1	Economic sciences	Quantified Self	Quantified life	Personal quantification	Behavioral tracking					Economy	Users	Industry	Insurance companies
69	rayyan-138141935	Factors influencing the adoption of smart wearable devices	2018	USA	1	2	1	Interdisciplinary	Smart wearables								Users
70	rayyan-138141936	Ethical implications of location and accelerometer measurement in health research studies with mobile sensing devices	2017	Canada	1	1	1	Interdisciplinary	Mobile sensing	Quantification of individual behaviour							Users	Research
71	rayyan-138141937	Exploring entertainment medicine and professionalization of self-care: interview study among doctors on the potential effects of digital self-tracking	2018	Netherlands	1	2	1	Philosophy	Digital self-tracking	Quantified Self							Users	Society	Practitioners
72	rayyan-138141938	Surveillance by Fitbit?	2017	UK	1	1	2	Legal sciences	Wearables								Users	Employer
73	rayyan-138141939	Using fitness trackers and smartwatches to measure physical activity in research: analysis of consumer wrist-worn wearables	2018	Norway	2	2	1	Interdisciplinary	Internet of Things	Privately collected physical activity data							Users	Research
74	rayyan-138141940	Designing for the changing body: A feminist exploration of self-tracking technologies	2018	Denmark	2	1	2	Interdisciplinary Soc	Self-tracking								Users
75	rayyan-138141941	Personal activity trackers and the Quantified Self	2016	USA	1	2	1	Health sciences	Quantified Self	Biometric data							Users	Employer	Practitioners	Insurance companies
76	rayyan-138141942	“I Felt Like a Lab Rat”: The Importance of Power and Context in Understanding Biometric Technologies	2017	Canada	1	2	1	Legal sciences	Biometrics								Research	Users
77	rayyan-138141943	Improving the well-being and safety of children with sensors and mobile technology	2016	Finland	2	1	1	Interdisciplinary	Sensor data	Wearable sensing							Society	Users	Relatives/Caregivers
78	rayyan-138141944	Digital phenotyping: technology for a new sciences of behavior	2017	USA	1	1	1	Health sciences	Digital phenotype								Users	Research	Government	Practitioners	Relatives/Caregivers
79	rayyan-138141945	Internet of things for smart healthcare: Technologies, challenges, and opportunities	2017	Australia	1	2	1	Computer and Information sciences	Body sensor networks	Internet of Things							Users	Society	Practitioners	Government
80	rayyan-138141946	Is There a Color to Context?: Exploring Domain Associations in Wearable Technology	2019	USA	2	1	2	Art and Design	Wearables								Users	Industry	Military	Practitioners
81	rayyan-138141947	Wearable devices and smartphones for activity tracking among people with serious mental illness	2016	USA	2	1	1	Health sciences	Activity tracking	Self-monitoring							Users
82	rayyan-138141949	How secure is your smart watch	2016	Turkey	2	1	1	Computer and Information sciences	Wearables								Users	Economy
83	rayyan-138141950	The WEAR Scale: Development of a measure of the social acceptability of a wearable device	2016	USA	1	1		Interdisciplinary	Wearables								Users	Industry	Research
84	rayyan-138141951	Wearable and mobile sensors connected to social media in human well-being applications	2016	Finland	1	1	1	Computer and Information sciences	Multisensory data								Users	Society	Economy	Industry	Relatives/Caregivers
85	rayyan-138141953	Co-evolving with self-tracking technologies	2018	Denmark	1	1	2	Interdisciplinary Soc	Quantified Self-inspired self-tracking	Laboratory of the self	Self-quantification	Intro-sensing					Users	Industry
86	rayyan-138141954	The transparent self	2016	Netherlands	1	1	1	Philosophy	Lifelogging	Self-tracking	Digital diary	Quantified Self	Self-surveillance				Employer	Industry	Government	Users	Practitioners	Insurance companies
87	rayyan-138141955	Intimate surveillance: Normalizing parental monitoring and mediation of infants online	2017	Australia	1	1	2	Media sciences	Digital tatoo								Economy	Industry	Users
88	rayyan-138141956	Mobile health technology using a wearable sensorband for female college students with problem drinking: an acceptability and feasibility study	2017	USA	2	2	1	Health sciences	Biofeedback	Physiological monitoring	Physiological markers						Users	Society	Practitioners
89	rayyan-138141958	A step in the right direction–understanding privacy concerns and perceived sensitivity of fitness trackers	2017	Germany	2	2	1	Computer and Information sciences	Logging	Lifelogging							Users	Society
90	rayyan-138141959	Is connected health contributing to a healthier population?	2017	Canada	1	1	1	Health sciences	m-Health								Users	Society	Practitioners	Government
91	rayyan-138141960	The diverse domains of quantified selves: self-tracking modes and dataveillance	2016	Australia	1		1	Sociology	Lifelogging	Self-tracking	Quantified Self	Internet of things	Personal analytics	Digitized self-tracking	Personal analytics	Personal informatics	Users	Economy	Research	Government	Employer	Research	Practitioners	Insurance companies
92	rayyan-138141961	You want a hot body? You want a Bugatti? You better work (out): FitBit, neoliberalism, and the thin ideal	2020	Canada	2	1	1	Computer and Information sciences	Self-tracking	Measurement and management of the self							Employer	Industry	Users	Insurance companies
93	rayyan-138141962	i-Ribbon: Social Expression Through Wearables to Support Weight-Loss Efforts.	2016	Netherlands	2	2	1	Interdisciplinary	Logging	Activity tracking	Knowable self						Research	Industry	Users
94	rayyan-138141963	Users acceptance of wearable devices: An extended perspective of perceived value	2016	South Korea	2	2	1	Economic sciences	Wearables								Users	Employer
95	rayyan-138141964	Wearable tech, bodies, and gender	2017	USA	2	1	1	Sociology	Biosensing	Self-tracking	Quantified Self						Employer	Government	Users
96	rayyan-138141965	Blood, sweat, and tears: Navigating creepy versus cool in wearable biotech	2018	USA	1	2	1	Sociology	Biosensing	Self-monitoring							Users	Industry
97	rayyan-138141966	Who Uses Wearable Activity Trackers and Why? A Comparison of Former and Current Userss in the United States	2020	USA	2	2	1	Interdisciplinary	Wearables								Users	Research	Government	Practitioners	Insurance companies
98	rayyan-138141967	How emotion-sensing technology can reshape the workplace	2018	Ireland	2	1	2	Interdisciplinary	Emotion-sensing								Employer	Users	Industry
99	rayyan-138141968	What Do You Fear?: A Study on Users Generated Health Data and Privacy Behavior	2019	India	1	2	1	Interdisciplinary	Users generated health data								Users	Industry
100	rayyan-138141970	Wearable technologies in collegiate sports: the ethics of collecting biometric data from student-athletes	2017	USA	1	1	1	Health sciences	Biometric data	Biometric monitoring							Industry	Users
101	rayyan-138141971	Wearable cameras, in-visible breasts: intimate spatialities of feminist research with wearable camcorders in Istanbul	2018	UK	2	2	1	Geography	Wearables								Research	Users
102	rayyan-138141972	Wearable Biometric Technologies and Public Health	2017	USA	2	2	1	Philosophy	Wearable biometric technology								Users	Society	Government	Practitioners
103	rayyan-138141973	Friend or foe? Your wearable devices reveal your personal pin	2016	USA	2	2	1	Computer and Information sciences	Monitoring and inferring of human daily activities								Users	Industry	Practitioners
104	rayyan-138141974	Vital signs: Innovations in self-tracking health insurance and social change	2020	Norway	1	1	2	Media sciences	Self-tracking	Self-surveillance	Quantified Self						Industry	Users	Society	Insurance companies
105	rayyan-138141975	Understanding Factors Influencing Elderly Diabetic Patients’ Continuance Intention to Use Digital Health Wearables: Extending the Technology Acceptance Model (TAM)	2020	Bangladesh	2	2	1	Economic sciences	Wearables								Economy	Users	Industry	Drug companies	Practitioners
106	rayyan-138141976	Trusting the bot: Addressing the ethical challenges of consumer digital mental health therapy	2020	USA	1	1	1	Health sciences	Digital phenotype								Users	Industry	Practitioners	Government	Insurance companies
107	rayyan-138141977	Translation of Digital Health Technologies to Advance Precision Medicine: Informing Regulatory sciences	2020	USA	1	1	2	Interdisciplinary	Digital biomarker								Users	Society	Research	Practitioners	Government	Drug companies	Insurance companies
108	rayyan-138141979	Supporting Userss to take informed decisions on privacy settings of personal devices	2018	Italy	1	2	1	Computer and Information sciences	Lifelogging								Hackers	Users
109	rayyan-138141980	Algorithmic vulnerabilities and the datalogical: Early motherhood and tracking-as-care regimes	2019	UK	1	1	1	Media sciences	Self-tracking	Datafied self	Biosensing						Users	Society	Industry	Research	Practitioners
110	rayyan-138141981	The Use of Smartphone Fitness Applications: The Role of Self-Efficacy and Self-Regulation	2020	China	2	2	1	Interdisciplinary	Self-monitoring								Government	Users	Industry	Practitioners
111	rayyan-138141983	The personality panorama: Conceptualizing personality through big behavioural data	2020	UK	1	2	1	Psychology	Behavioural Data								Users	Society	Research	Practitioners
112	rayyan-138141985	The efficacy of using mobile applications in changing adolescent girls’ physical activity behaviour during weekends	2020	Singapore	2	2	1	Sports sciences	Real-time information								Users	Society
113	rayyan-138141986	TBI and NFL Culture: Can Players Autonomously Refuse Biometric Monitoring?	2017	USA	1	1	1	Philosophy	Biometric monitoring								Users	Society
114	rayyan-138141987	Motivation and Users engagement in fitness tracking: Heuristics for mobile healthcare wearables	2017	Netherlands	2	2	1	Sociology	Fitness tracking								Users
115	rayyan-138141988	The adoption and diffusion of wearables	2019	Netherlands	1	2	1	Economic sciences	Quantified Self								Users	Industry
116	rayyan-138141989	Somatic Narratives about Illness. Biometric Visualization of Diseased and Disabled Bodies in Art and sciences Projects	2020	Poland	2	1	2	Media sciences	Biometrics	Bio-tracking	Biometric diary	Self-tracking					Users	Economy	Government	Employer
117	rayyan-138141990	Social, ethical and ecological issues in wearable technologies	2019	Sweden	2	2	1	Computer and Information sciences	Wearables								Users	Society
118	rayyan-138141991	Digital phenotyping and the development and delivery of health guidelines and behaviour change interventions	2017	UK	2			Health sciences	Biosensing	Passive measurement	Digital phenotype	Crowdsourcing					Users	Society	Research	Practitioners
119	rayyan-138141992	FDA regulation of mobile medical apps	2018	USA	1	1	1	Interdisciplinary	Wearables								Users	Industry
120	rayyan-138141993	From data fetishism to quantifying selves: Self-tracking practices and the other values of data	2017	Netherlands	2	1	1	Interdisciplinary Soc	Self-tracking	Quantified Self							Users	Economy	Government
121	rayyan-138141994	Self-tracking for health and the Quantified Self: Re-articulating autonomy, solidarity, and authenticity in an age of personalized healthcare	2017	Netherlands	2	1	1	Interdisciplinary Soc	Self-tracking	Quantified Self							Employer	Research	Users	Practitioners	Government
122	rayyan-138141995	Data for life: Wearable technology and the design of self-care. BioSocieties 11, 3: 317–333	2015	USA	2	1	1	Anthropology	Microcomputational data-gathering	Health behavior self-regulation	Digitally assisted self-care	Self as database	Personal metrics	Quantified Self	Self-tracking		Users	Industry	Economy	Government	Drug companies	Insurance companies	Venture capitalists
123	rayyan-138141997	Self-tracking in the digital era: Biopower, patriarchy, and the new biometric body projects	2017	USA	1	1	1	Political sciences	Biometric data								Economy	Industry	Research	Government	Users	Employer
124	rayyan-138141999	Beyond the Quantified Self: Thematic exploration of a dataistic paradigm	2017	Finland	2	1	1	Interdisciplinary Soc	Self-tracking	Quantified Self	Biohacking						Users	Industry
125	rayyan-138142000	Becoming Your Own Device: Self-Tracking ChallengesIn The Workplace	2018	Canada	2	1	1	Interdisciplinary Soc	Self-tracking	Digitally engaged self-monitoring							Society	Employer	Users
126	rayyan-138142002	Acceptance and usage of smart wearable devices in Canadian older adults	2017	Canada	2	2	1	Health sciences	Wearables								Users	Society	Relatives/Caregivers	Economy	Employer	Industry	Government
127	rayyan-138142003	Users acceptance of wrist-worn activity trackers among community-dwelling older adults: mixed method study	2017	Canada	1	2	1	Interdisciplinary	Activity tracking								Users	Research	Practitioners
128	rayyan-138142004	Psychiatry and law in the digital age: untangling the hype, risk and promise	2020	Australia	1	1	2	Interdisciplinary Soc	Digital phenotype								Military	Users	Society	Government
129	rayyan-138142005	Older adults’ acceptance of activity trackers	2017	USA	2	2	1	Interdisciplinary	Activity tracking								Users	Society	Industry	Practitioners
130	rayyan-138142006	Digital Emancipation: Are We Becoming Prisoners of Our Own Device?	2020	Cyprus	2	1	2	Interdisciplinary	Wearables	Digital emancipation							Users
131	rayyan-138142007	Making sense with numbers. Unravelling ethico‐psychological subjects in practices of self‐quantification	2019	Netherlands	2	2	1	Interdisciplinary	Quantified Self	Self-measurement							Society	Economy	Users	Government
132	rayyan-138142008	Understanding MyData Operators	2020	UK	1	1	1	Interdisciplinary	Wearables								Users	Society	Industry	Government
133	rayyan-138142009	Mundane data: The routines, contingencies and accomplishments of digital living	2017	Australia	2	1	1	Interdisciplinary Soc	Self-tracking	Mundane data							Society	Economy	Government	Users	Research
134	rayyan-138142010	Privacy issues and solutions for consumer wearables	2017	USA	1	1	1	Computer and Information sciences	Digital health								Industry	Military	Users	Law enforcement
135	rayyan-138142011	Passive sensing on mobile devices to improve mental health services with adolescent and young mothers in low-resource settings: the role of families in feasibility and acceptability	2020	Nepal	1			Interdisciplinary Soc	Passive sensing	Digital phenotype							Society	Users	Government	Practitioners
136	rayyan-138142012	Persuaded self-tracking with wearable technology: carrot or stick?	2019	Germany	1	1	1	Interdisciplinary	Biometrics	Lifelogging	Pushed self-tracking	Quantified Self	Persuaded self-tracking	Biometric data			Economy	Industry	Companies	Users	Insurance companies
137	rayyan-138142013	Promoting inequality? Self-monitoring applications and the problem of social justice	2018	Germany	2	2	1	Interdisciplinary Soc	Self-tracking	Personalized health	Persuasive technologies	Self-monitoring	Personalized health-monitoring				Users	Society	Government
138	rayyan-138142014	‘My Fitbit Thinks I Can Do Better!’do health promoting wearable technologies support personal autonomy?	2019	UK	2	1	2	Interdisciplinary Soc	Health promoting wearable technologies								Industry	Users
139	rayyan-138142015	Neuroethics at 15: The current and future environment for neuroethics	2019	Germany	1	1	2	Interdisciplinary	Behavioral phenotype	Digital phenotype							Employer	Industry	Users	Society	Research	Practitioners
140	rayyan-138142016	Negotiating the practical ethics of ‘self-tracking’in intimate relationships: Looking for care in healthy living	2020	UK	2	1	1	Interdisciplinary Soc	Self-tracking								Users	Industry	Government	Relatives/Caregivers
141	rayyan-138142017	Engaging research participants to inform the ethical conduct of mobile imaging, pervasive sensing, and location tracking research	2016	USA	2	1	2	Health sciences	Pervasive sensing								Users	Research	Relatives/Caregivers
142	rayyan-138142018	The Quantified Self: What counts in the neoliberal workplace	2016	UK	2	1	1	Political sciences	Self-tracking	Quantified Self							Economy	Employer	Research	Users
143	rayyan-138142019	Regulating wellbeing in the brave new quantified workplace	2017	UK	1	1	2	Interdisciplinary	Self-tracking	Biometric screening	Sensory technology	Personal analytics					Society	Employer	Users	Government
144	rayyan-138142020	Wearing safe: Physical and informational security in the age of the wearable device	2016	USA	1	1	2	Interdisciplinary	Wearables								Users	Industry
145	rayyan-138142021	Acceptance of commercially available wearable activity trackers among adults aged over 50 and with chronic illness: a mixed-methods evaluation	2016	Canada	2	2	1	Interdisciplinary	Persuasive technology	Activity tracking							Users
146	rayyan-142388648	Real-time monitoring: A key element in personalized health and precision health	2020	USA	1	1	2	Health sciences	Data exhaust	Ecological momentary assessment	Real-time monitoring	Digital biomarker	Digital phenotype	Digital exhaust			Users	Practitioners
147	rayyan-142388649	The digital phenotype: A philosophical and ethical exploration	2019	Switzerland	1	1	2	Philosophy	Digital phenotype	Human digital footprints	Internet of things	Digital assemblages					Industry	Research	Companies	Government	Practitioners	Insurance companies
148	rayyan-142388650	Ethical Aspects of using the Digital Phenotypes of Patients in psychiatric assessment	2017	Israel	2	1	2	Interdisciplinary	Digital phenotype								Users	Practitioners	Relatives/Caregivers
149	rayyan-142388651	Online communication about depression and anxiety among twitter Users with schizophrenia: preliminary findings to inform a digital phenotype using social media	2018	USA	2	2	1	Health sciences	Digital phenotype								Users	Research	Practitioners
150	rayyan-142388652	Digital phenotyping, behavioral sensing, or personal sensing: names and transparency in the digital age	2020	USA	1	1	1	Interdisciplinary	Digital phenotype	Behavioral sensing	Passive tracking	Personal sensing	Context sensing	Reality mining	Mobile sensing		Users	Practitioners	Government
151	rayyan-142388653	Highway to (Digital) Surveillance: When Are Clients Coerced to Share Their Data with Insurers?	2020	Switzerland	1	1	1	Interdisciplinary Soc	Digital surveillance								Users	Companies	Industry	Insurance companies
