# Supplementary material for: Ethical, Legal and Social Issues of Digital Phenotyping as a Future Solution for Present-Day Challenges: A Scoping Review
Source: Sci Eng Ethics. 2021 Dec 20;28(1):1. doi: 10.1007/s11948-021-00354-1 (PMC8686352; doi:10.1007/s11948-021-00354-1)
Supplement: Supplementary file 3 — Supplementary file3 (XLSX 42 kb) [file 11948_2021_354_MOESM3_ESM.xlsx]

## Sheet: Sheet1
num	key	title	year	notes
1	rayyan-138141849	A Snapshot of the Life as Lived: Wearable Cameras in Social and Personality Psychological Science	2017	<p>RAYYAN-INCLUSION: &quot;Ana&quot;=&gt;&quot;Maybe&quot;, &quot;Anamaria&quot;=&gt;&quot;Maybe&quot;</p> RAYYAN-LABELS: DONE,AG - <65_AT,LONG – N_AT,USER – FM_AT,PUBL – ART_AT,DIG DIV - RACE_AT,MED DEV – ? _AT,Country – USA_AT,SOC ISSUE - Harm_AT,BENEF – Patient_AT,BENEF – Research_AT,SOC ISSUE - Status_AT,PS – Napisat koja_AT,FA – Mental health_AT,SOC ISSUE - Security_AT,DP – Mobile sensing_AT…
2	rayyan-138141855	The Quantified Self and Mobile Health Applications: From Information and Communication Sciences to Social Innovation by Design	2018	<p>RAYYAN-INCLUSION: &quot;Ana&quot;=&gt;&quot;Maybe&quot;, &quot;Anamaria&quot;=&gt;&quot;Maybe&quot;</p> RAYYAN-LABELS: DONE,TAG QUAL_AT,ELS ISSUE_AT,LONG – Y_AT,PUBL – BCH_AT,DP - Innernet_AT,MED DEV – Y_AT,EP_Information_AT,TECH - Glasses_AT,TECH - armband_AT,EP – Autonomy_AT,Country - France_AT,DP - biofeedback_AT,DP - ubimedicine_AT,BENEF – Patient_AT,EP – Prevention_AT,BENEF – Research_AT,…
3	rayyan-138141856	Use of Wearable Technology and Social Media to Improve Physical Activity and Dietary Behaviors among College Students: A 12-Week Randomized Pilot Study	2019	<p>RAYYAN-INCLUSION: &quot;Ana&quot;=&gt;&quot;Maybe&quot;, &quot;Anamaria&quot;=&gt;&quot;Maybe&quot;</p> RAYYAN-LABELS: DONE,TAG QUANT_AT,AG – <65_AT,LONG – Y_AT,TECH ISSUE_AT,USER – FM_AT,PUBL – ART_AT,MED DEV – ?_AT,EP_Information_AT,EP_Weight loss_AT,Country – USA_AT,DIG DIV – RACE_AT,BENEF – Patient_AT,DS - Health sciences_AT,TECH ISSUE - Comfort_AT,ETH ISSUE – Ex-Post_AT,TECH ISSUE - Accur…
4	rayyan-138141857	Wearable Activity Tracker Use in Young Adults Through the Lens of Social Cognitive Theory	2019	<p>RAYYAN-INCLUSION: &quot;Ana&quot;=&gt;&quot;Maybe&quot;, &quot;Anamaria&quot;=&gt;&quot;Maybe&quot;</p> RAYYAN-LABELS: DONE,TAG QUAL_AT,AG – <65_AT,LONG – N_AT,USER – FM_AT,MED DEV– N_AT,PUBL – ART_AT,DIG DIV – RACE,EP_Information_AT,EP_Weight loss_AT,Country – USA_AT,DIG DIV – INC_AT,TECH - trackers_AT,TECH - wearables_AT,BENEF – Economy_AT,BENEF – Patient_AT,BENEF – Industry_AT,EP – Enhancem…
5	rayyan-138141858	WEARABLES IN THE WORKPLACE An Analysis of Ethical Issues	2019	<p>RAYYAN-INCLUSION: &quot;Ana&quot;=&gt;&quot;Maybe&quot;, &quot;Anamaria&quot;=&gt;&quot;Maybe&quot;</p> RAYYAN-LABELS: DONE,ELS ISSUE_AT,MED DEV– N_AT,PUBL – ART_AT,EP_Information_AT,Country - Norway_AT,BENEF – Patient_AT,DS - Anthropology_AT,EP - data sharing_AT,BENEF – Employer_AT,DGN – Theoretical_AT,ETH ISSUE - Privacy_AT,PS – Napisat koja_AT,FA – General health_AT,SOC ISSUE – Control_AT,E…
6	rayyan-138141859	"Social Networkout": Connecting Social Features of Wearable Fitness Trackers with Physical Exercise.	2017	RAYYAN-LABELS: DONE,TAG QUANT_AT,AG – <65_AT,LONG – N_AT,USER – FM_AT,PUBL – ART_AT,SOC ISSUE – AT,DIG DIV - RACE_AT,DIG DIV – ED_AT,MED DEV – ? _AT,Country – USA_AT,BENEF – Society_AT,PS – Napisat koja_AT,DP - wearable device_AT,FA – Physical health_AT,DS – Interdisciplinary_AT,DP - wearable fitness trackers_AT,DGN – Empirical/Quasi-Experimental_AT
7	rayyan-138141860	A Social Group-Based Information-Motivation-Behavior Skill Intervention to Promote Acceptability and Adoption of Wearable Activity Trackers Among Middle-Aged and Older Adults: Cluster Randomized Controlled Trial	2020	RAYYAN-LABELS: DONE,TAG QUAL_AT,TAG QUANT_AT,AG – <65_AT,LONG – Y_AT,USER – FM_AT,AG – ≥65_AT,PUBL – ART_AT,SOC ISSUE – AT,DIG DIV – ED_AT,MED DEV – ? _AT,Country - China_AT,DIG DIV – INC_AT,BENEF – Patient_AT,BENEF – Society_AT,BENEF – Relatives_AT,PS – Napisat koja_AT,DS - Health sciences_AT,DP - Activity tracker_AT,ETH ISSUE – Ex-Post_AT,ETH ISSUE – Privacy_AT,EP – Quality of life_AT,FA – Phys…
8	rayyan-138141862	Balancing Self-Tracking and Surveillance: Legal, Ethical and Technological Issues in Using Smartphones to Monitor Communication in People with Health Conditions	2016	RAYYAN-LABELS: DONE,ELS ISSUE_AT,PUBL – ART_AT,MED DEV – ?_AT,BENEF – Economy_AT,BENEF – Patient_AT,BENEF – Research_AT,DP - Self-tracking_AT,Country - Australia_AT,DGN – Theoretical_AT,PS – Napisat koja_AT,FA – Mental health_AT,FA – General health_AT,FA – Physical health_AT,LEG ISSUE - Unregulated_AT,DS – Interdisciplinary_AT,LEGAL ISSUE – Complexity_AT,SOC ISSUE – Surveillance_AT,LEGAL ISSUE – …
9	rayyan-138141863	Current, future and potential use of mobile and wearable technologies and social media data in the ABCD study to increase understanding of contributors to child health.	2018	RAYYAN-LABELS: DONE,ELS ISSUE_AT,LEG ISSUE_AT,AG – <65_AT,TECH - GPS_AT,TECH ISSUE_AT,USER – FM_AT,MED DEV– N_AT,DIG DIV – RACE,Country – USA_AT,SOC ISSUE - Age_AT,BENEF – Patient_AT,BENEF – Research_AT,SOC ISSUE – COST_AT,ETH ISSUE - Privacy_AT,LEG ISSUE - Consent_AT,LEG ISSUE - Privacy_AT,PS – Napisat koja_AT,FA – Mental health_AT,TECH ISSUE - Comfort_AT,ETH ISSUE – Ex-Ante_AT,FA – General heal…
10	rayyan-138141864	Data mining for health: staking out the ethical territory of digital phenotyping	2018	RAYYAN-LABELS: DONE,ELS ISSUE_AT,MED DEV– N_AT,PUBL – ART_AT,MED DEV – Y_AT,Country – USA_AT,BENEF – Patient_AT,BENEF – Society_AT,BENEF – Industry_AT,BENEF – Research_AT,TECH - Smartphones_AT,TECH – PRIV SECT_AT,TECH – PUBL SECT_AT,DGN – Theoretical_AT,LEG ISSUE - Privacy_AT,PS – Napisat koja_AT,FA – Mental health_AT,ETH ISSUE – Consent_AT,FA – General health_AT,BENEF – Practitioner_AT,DP - Digi…
11	rayyan-138141865	Digital iatrogenesis and workplace marginalization: some ethical issues involving self-tracking medical technologies	2020	RAYYAN-LABELS: DONE,ELS ISSUE_AT,MED DEV– N_AT,PUBL – ART_AT,MED DEV – Y_AT,Country – USA_AT,SOC ISSUE - Bias_AT,BENEF – Employer_AT,BENEF – Industry_AT,DGN – Theoretical_AT,SOC ISSUE – Stigma_AT,ETH ISSUE – Ex-Ante_AT,ETH ISSUE – Ex-Post_AT,FA – General health_AT,SOC ISSUE – Control_AT,SOC ISSUE - Resistance_AT,SOC ISSUE - Manipulation_AT,SOC ISSUE - data farming_AT,SOC ISSUE – Inequality_AT,TEC…
12	rayyan-138141866	Digital Inequalities in the Use of Self-Tracking Diet and Fitness Apps: Interview Study on the Influence of Social, Economic, and Cultural Factors	2018	RAYYAN-LABELS: DONE,TAG QUAL_AT,TAG QUANT_AT,AG – <65_AT,USER – FM_AT,AG – ≥65_AT,MED DEV– N_AT,PUBL – ART_AT,EP_Information_AT,EP_Weight loss_AT,TECH - watches_AT,DIG DIV - SKILL_AT,DIG DIV – INC_AT,EP – Autonomy_AT,TECH - bracelet_AT,Country - France_AT,BENEF – Patient_AT,BENEF – Society_AT,DIG DIV - Religion_AT,SOC ISSUE - Elitism_AT,BENEF – Governement_AT,FA – General health_AT,TECH - smartph…
13	rayyan-138141867	Digital Phenotyping: Ethical Issues, Opportunities, and Threats	2020	RAYYAN-LABELS: DONE,ETH ISSUE_AT,PUBL – ART_AT,EP_Information_AT,MED DEV – ? _AT,Country - Italy_AT,BENEF – Patient_AT,DGN – Theoretical_AT,PS – Napisat koja_AT,FA – Mental health_AT,ETH ISSUE – Ex-Ante_AT,FA – General health_AT,DP - Digital phenotype_AT,ETH ISSUE - Covariance_AT,DS - Interdisciplinary Soc_AT,ETH ISSUE - Epistemic human_AT,SOC ISSUE - cyber-hypochondria_AT,ETH ISSUE - Pathology r…
14	rayyan-138141871	Ethical approach to the genetic, biometric and health data protection and processing in the new EU General Data Protection Regulation (2018).	2018	RAYYAN-LABELS: DONE,PUBL – ART_AT,BENEF – Patient_AT,Country - Romania_AT,BENEF – Research_AT,DP - biometric data_AT,LEG ISSUE - Privacy_AT,SOC ISSUE - Security_AT,LEGAL ISSUE – Consent_AT,DS – Interdisciplinary_AT,DP - data concerning health_AT
15	rayyan-138141872	Ethical Considerations of Digital Phenotyping from the Perspective of a Healthcare Practitioner	2019	RAYYAN-LABELS: DONE,ELS ISSUE_AT,TECH - GPS_AT,MED DEV– N_AT,PUBL – BCH_AT,Country – USA_AT,BENEF – Patient_AT,EP – Prevention_AT,BENEF – Industry_AT,DGN – Theoretical_AT,ETH ISSUE - Privacy_AT,LEG ISSUE - Consent_AT,LEG ISSUE - Privacy_AT,PS – Napisat koja_AT,TECH - Social media_AT,FA – Mental health_AT,SOC ISSUE - Security_AT,ETH ISSUE - Anonimity_AT,ETH ISSUE – Consent_AT,ETH ISSUE – Ex-Ante_A…
16	rayyan-138141873	Ethical Implications of User Perceptions of Wearable Devices.	2018	RAYYAN-LABELS: DONE,TAG QUANT_AT,AG – <65_AT,LONG – N_AT,USER – FM_AT,AG – ≥65_AT,PUBL – ART_AT,MED DEV – Y_AT,TECH - watches_AT,TECH - bracelet_AT,DIG DIV - Gender_AT,BENEF – Patient_AT,BENEF – Society_AT,Country - Australia_AT,ETH ISSUE - Privacy_AT,PS – Napisat koja_AT,TECH ISSUE - Design_AT,DIG DIV - Global N&S_AT,SOC ISSUE – Stigma_AT,BENEF – Governement_AT,ETH ISSUE – Consent_AT,ETH ISSUE –…
17	rayyan-138141874	Ethical problems of smart wearable devices	2019	RAYYAN-LABELS: DONE,ELS ISSUE_AT,PUBL – ART_AT,MED DEV – Y_AT,Country - China_AT,BENEF – Economy_AT,BENEF – Society_AT,SOC ISSUE - Trust_AT,BENEF – Industry_AT,DGN – Theoretical_AT,LEG ISSUE - Privacy_AT,PS – Napisat koja_AT,ETH ISSUE – Ex-Post_AT,ETH ISSUE – Privacy_AT,FA – General health_AT,TECH ISSUE - Accuracy_AT,BENEF – Practitioner_AT,EP – Quality of life_AT,DS – Interdisciplinary_AT,SOC IS…
18	rayyan-138141875	Fashion and technology: Implications for the social acceptability of a wearable device	2017	RAYYAN-LABELS: DONE,TAG QUANT_AT,AG – <65_AT,LONG – N_AT,USER – FM_AT,PUBL – CONF_AT,DIG DIV - RACE_AT,DIG DIV – ED_AT,MED DEV – ? _AT,Country – USA_AT,BENEF – Patient_AT,BENEF – Industry_AT,SOC ISSUE - Status_AT,PS – Napisat koja_AT,TECH - smartwatches_AT,FA – General health_AT,EP – Quality of life_AT,DS – Interdisciplinary_AT,SOC ISSUE – Inequality_AT,SOC ISSUE – Adoptability_AT,TECH - smart we…
19	rayyan-138141876	From nanosystems to ethical eco-systems: designing a workshop for graduate researchers on self-powered wearable health devices	2016	RAYYAN-LABELS: PUBL – CONF_AT,MED DEV – ? _AT,Country – USA_AT,BENEF – Society_AT,BENEF – Research_AT,PS – Napisat koja_AT,ETH ISSUE – Ex-Ante_AT,FA – General health_AT,DS – Interdisciplinary_AT,TECH - wearable nanodevices_AT,DP - Self-Powered Wearable Health Devices_AT,TECH - Self-Powered Wearable Health Devices_AT,SOC ISSUE - Lack of interdisciplinary collaboration_AT
20	rayyan-138141877	Hacking the body 2.0: Ethics in wearable tech, etextiles design and data collection in performance	2017	RAYYAN-LABELS: TAG QUAL_AT,ELS ISSUE_AT,Country - UK_AT,PUBL – ART_AT,BENEF – Patient_AT,BENEF – Society_AT,BENEF – Industry_AT,DGN – Theoretical_AT,ETH ISSUE - Privacy_AT,PS – Napisat koja_AT,DP - Quantified self_AT,FA – General health_AT,DP - personal body data_AT,DS – Interdisciplinary_AT,SOC ISSUE - data farming_AT,ETH ISSUE - Governmentality_AT,TECH - wearable technologies_AT,ETH ISSUE – Gov…
21	rayyan-138141878	Image reprocessing via wearable cameras: effects on memory recall and rumination after a social-stress task.	2018	RAYYAN-LABELS: DONE,TAG QUANT_AT,LONG – N_AT,USER – FM_AT,MED DEV– N_AT,PUBL – ART_AT,DS - Psychology_AT,BENEF – Patient_AT,BENEF – Research_AT,ETH ISSUE - Privacy_AT,PS – Napisat koja_AT,FA – Mental health_AT,TECH ISSUE - Accuracy_AT,EP – Quality of life_AT,Country – Netherlands_AT,TECH - wearable cameras_AT,ETH ISSUE - Personal autonomy_AT,DGN – Empirical/Quasi-Experimental_AT
22	rayyan-138141879	IoT Structured Long-Term Wearable Social Sensing for Mental Wellbeing	2018	RAYYAN-LABELS: DONE,AG - <65_AT,LONG – Y_AT,DIG DIV – ED,USER – FM_AT,PUBL – ART_AT,EP_Information_AT,MED DEV – ? _AT,Country - China_AT,BENEF – Patient_AT,BENEF – Employer_AT,BENEF – Research_AT,ETH ISSUE - Privacy_AT,PS – Napisat koja_AT,FA – Mental health_AT,ETH ISSUE – Ex-Post_AT,BENEF – Practitioner_AT,FA – Physical health_AT,DP - Internet of Things_AT,DS – Interdisciplinary_AT,ETH ISSUE - D…
23	rayyan-138141881	Owning Ethical Innovation: Claims about Commercial Wearable Brain Technologies.	2019	RAYYAN-LABELS: DONE,TAG QUAL_AT,LONG – N_AT,PUBL – ART_AT,MED DEV – Y_AT,SOC ISSUE – AT,EP_Information_AT,EP – Autonomy_AT,Country - Canada_AT,DS - Neuroethics_AT,BENEF – Patient_AT,SOC ISSUE - Trust_AT,EP – Enhancement_AT,PS – Napisat koja_AT,FA – Mental health_AT,ETH ISSUE – Ex-Post_AT,FA – General health_AT,SOC ISSUE - Data obsession_AT,DGN – Empirical/Descriptive_AT,TECH - wearable neurotechn…
24	rayyan-138141882	Quantified Factory Worker - Expert Evaluation and Ethical Considerations of Wearable Self-tracking Devices	2018	RAYYAN-LABELS: DONE,AG - <65_AT,TAG QUAL_AT,LONG – N_AT,TECH - ring_AT,USER – FM_AT,MED DEV– N_AT,PUBL – CONF_AT,TECH - Headset_AT,TECH - wristband_AT,BENEF – Patient_AT,Country - Finland_AT,BENEF – Employer_AT,DP - Self-tracking_AT,ETH ISSUE - Privacy_AT,PS – Napisat koja_AT,DP - Quantified self_AT,FA – Mental health_AT,SOC ISSUE – Stigma_AT,TECH ISSUE - Comfort_AT,ETH ISSUE – Ex-Ante_AT,ETH ISS…
25	rayyan-138141883	Reciprocal Reinforcement Between Wearable Activity Trackers and Social Network Services in Influencing Physical Activity Behaviors	2016	RAYYAN-LABELS: DONE,TAG QUAL_AT,AG – <65_AT,LONG – N_AT,USER – FM_AT,PUBL – ART_AT,MED DEV – ?_AT,EP_Information_AT,Country - Taiwan_AT,TECH - wearables_AT,BENEF – Patient_AT,BENEF – Society_AT,EP – Goal setting_AT,ETH ISSUE - Privacy_AT,PS – Napisat koja_AT,TECH ISSUE - Design_AT,DP - self-monitoring_AT,SOC ISSUE – Status_AT,BENEF – Governement_AT,ETH ISSUE – Ex-Ante_AT,FA – General health_AT,TE…
26	rayyan-138141884	Social comparison and continuance intention of smart fitness wearables: an extended expectation confirmation theory perspective	2020	RAYYAN-LABELS: DONE,TAG QUANT_AT,LONG – N_AT,PUBL – ART_AT,MED DEV – Y_AT,Country - India_AT,TECH - ear wears_AT,TECH - wristband_AT,BENEF – Economy_AT,BENEF – Patient_AT,BENEF – Industry_AT,TECH – PRIV SECT_AT,PS – Napisat koja_AT,TECH - smartwatches_AT,DS - Business studies_AT,ETH ISSUE – Ex-Post_AT,FA – General health_AT,EP – Quality of life_AT,FA – Physical health_AT,SOC ISSUE – Adherence_AT,…
27	rayyan-138141885	Social media and self-tracking: Representing the 'health self'	2018	RAYYAN-LABELS: DONE,AG - <65_AT,TAG QUAL_AT,USER – FM_AT,Country - UK_AT,PUBL – BCH_AT,MED DEV – ?_AT,EP_Information_AT,EP – Autonomy_AT,EP - Empowerment_AT,EP - data sharing_AT,DP - Self-tracking_AT,DS - Media sciences_AT,PS – Napisat koja_AT,TECH - Social media_AT,DP - self-monitoring_AT,SOC ISSUE – Stigma_AT,FA – General health_AT,EP – Quality of life_AT,BENEF – Patient_AT (user),SOC ISSUE - N…
28	rayyan-138141886	The neuroethical future of wearable and mobile health technology	2017	RAYYAN-LABELS: DONE,ELS ISSUE_AT,MED DEV– N_AT,PUBL – BCH_AT,MED DEV – Y_AT,TECH - fitbit_AT,EP_Information_AT,HSP – equity_AT,TECH - tablets_AT,Country – USA_AT,BENEF - Military_AT,BENEF – Employer_AT,BENEF – Research_AT,HSP – efficiency_AT,TECH - Smartphones_AT,TECH – PRIV SECT_AT,DGN – Theoretical_AT,PS – Napisat koja_AT,TECH - smart plates_AT,TECH - smartwatches_AT,FA – Mental health_AT,TECH …
29	rayyan-138141887	The social implications of wearable information technologies: Extending it identity theory	2019	RAYYAN-LABELS: DONE,TAG QUAL_AT,TAG QUANT_AT,LONG – Y_AT,TECH - GPS_AT,PUBL - CONF_AT,MED DEV – ?_AT,TECH - Xiaomi_AT,EP_Information_AT,Country – USA_AT,EP - store data_AT,BENEF – Patient_AT,SOC ISSUE - Status_AT,TECH – PRIV SECT_AT,TECH - smartwatches_AT,ETH ISSUE – Ex-Ante_AT,FA – General health_AT,EP – Quality of life_AT,EP – Social belonging_AT,SOC ISSUE – Usability_AT,TECH - fitness trackers…
30	rayyan-138141888	The wearer, the device, and its use: Advances in understanding the social acceptability of wearables	2018	RAYYAN-LABELS: DONE,AG - <65_AT,USER – FM_AT,MED DEV – Y_AT,PUBL – CONF_AT,DIG DIV – ED_AT,Country – USA_AT,BENEF – Industry_AT,ETH ISSUE - Privacy_AT,PS – Napisat koja_AT,TECH ISSUE - Design_AT,SOC ISSUE – Status_AT,DS - Computer science_AT,ETH ISSUE – Ex-Post_AT,FA – General health_AT,EP – Quality of life_AT,DP - Internet of Things_AT,TECH - wearable devices_AT,TECH - wireless earbuds_AT,SOC IS…
31	rayyan-138141889	Tracking U.S. Professional Athletes: The Ethics of Biometric Technologies.	2017	RAYYAN-LABELS: DONE,AG - <65_AT,TAG QUAL_AT,ELS ISSUE_AT,DP - biodata_AT,PUBL – ART_AT,Country – USA_AT,EP – Autonomy_AT,BENEF - Military_AT,BENEF – Economy_AT,BENEF – Society_AT,EP – Prevention_AT,EP – Enhancement_AT,ELSI - Military use_AT,ETH ISSUE - Privacy_AT,PS – Napisat koja_AT,ETH ISSUE – Privacy_AT,TECH ISSUE - Accuracy_AT,EP – Improved safety_AT,FA – Physical health_AT,LEG ISSUE - Unregu…
32	rayyan-138141890	Unlocking the Black Box of Wearable Intelligence: Ethical Considerations and Social Impact	2019	RAYYAN-LABELS: DONE,ELS ISSUE_AT,MED DEV– N_AT,PUBL – CONF_AT,EP_Information_AT,DP - lifelogging_AT,DP - sensor data_AT,BENEF – Economy_AT,BENEF – Patient_AT,SOC ISSUE - Trust_AT,BENEF – Industry_AT,Country – Ireland_AT,EP – Goal setting_AT,ETH ISSUE - Privacy_AT,LEG ISSUE - Privacy_AT,PS – Napisat koja_AT,DS - Computer science_AT,ETH ISSUE – Ex-Ante_AT,LONG – Y_AT (3 months),TECH - sleep tracker…
33	rayyan-138141891	Using Technology to Improve Cancer Care: Social Media, Wearables, and Electronic Health Records.	2016	RAYYAN-LABELS: ELS ISSUE_AT,MED DEV– N_AT,PUBL – CONF_AT,SOC ISSUE – AT,HSP – equity_AT,Country – USA_AT,TECH - wearables_AT,BENEF – Patient_AT,BENEF – Society_AT,SOC ISSUE – COST_AT,TECH – PRIV SECT_AT,DGN – Theoretical_AT,PS – Napisat koja_AT,DP - biometric data_AT,DS - Health sciences_AT,SOC ISSUE - Security_AT,ETH ISSUE – Ex-Ante_AT,ETH ISSUE – Privacy_AT,HSP – effectiveness_AT,TECH ISSUE - A…
34	rayyan-138141892	Wearable Long-Term Social Sensing for Mental Wellbeing	2018	RAYYAN-LABELS: DONE,AG – <65_AT,LONG – Y_AT,USER – M_AT,MED DEV– N_AT,PUBL – ART_AT,EP_Information_AT,Country - China_AT,BENEF – Patient_AT,TECH - Biosensors_AT,TECH – PUBL SECT_AT,ETH ISSUE - Privacy_AT,PS – Napisat koja_AT,FA – Mental health_AT,ETH ISSUE – Ex-Ante_AT,BENEF – Practitioner_AT,EP – Early detection_AT,EP – Quality of life_AT,FA – Physical health_AT,TECH - mobile sensing_ST,TECH - w…
35	rayyan-138141893	Young adults' perceptions of using wearables, social media and other technologies to detect worsening mental health: A qualitative study.	2019	RAYYAN-LABELS: DONE,TAG QUAL_AT,AG – <65_AT,LONG – N_AT,TECH ISSUE_AT,USER – FM_AT,Country - UK_AT,PUBL – ART_AT,DP - wearables_AT,MED DEV – ? _AT,TECH - wearables_AT,BENEF – Patient_AT,TECH - mobile apps_AT,PS – Napisat koja_AT,DS - Health sciences_AT,FA – Mental health_AT,SOC ISSUE – Adoptability_AT,SOC ISSUE – Napisat koja_AT,DGN – Empirical/Descriptive_AT
36	rayyan-138141894	A new agenda for personality psychology in the digital age?	2019	RAYYAN-LABELS: DONE,TECH - GPS_AT,MED DEV– N_AT,PUBL – ART_AT,DS - Psychology_AT,BENEF – Research_AT,TECH - Smartphones_AT,Country – Germany_AT,DGN – Theoretical_AT,PS – Napisat koja_AT,TECH - Social media_AT,FA – Mental health_AT,ETH ISSUE – Ex-Ante_AT,DP - Digital phenotype_AT,DP - Psychoinformatics_AT,EP – Quality of life_AT,BENEF – Patient_AT (user),SOC ISSUE - data farming_AT,TECH - Internet…
37	rayyan-138141895	A Proposed Framework for Addressing Social Justice Concerns in Future Digital Biomarker Research	2020	RAYYAN-LABELS: DONE,PUBL – ART_AT,DIG DIV - RACE_AT,HSP – equity_AT,MED DEV – ? _AT,Country – USA_AT,DIG DIV – INC_AT,SOC ISSUE - Bias_AT,BENEF – Patient_AT,EP – Prevention_AT,DIG DIV – Access_AT,DGN – Theoretical_AT,ETH ISSUE - Privacy_AT,ETH ISSUE – Ex-Ante_AT,FA – General health_AT,TECH ISSUE - Accuracy_AT,DP - digital biomarkers_AT,LEG ISSUE - Unregulated_AT,TECH - wearable devices_AT,DS – In…
38	rayyan-138141896	A Usage and Motivational Model for Wearable Technology: A Users' Perspective	2019	RAYYAN-LABELS: DONE,TAG QUAL_AT,PS - Model_AT,MED DEV– N_AT,MED DEV – Y_AT,PUBL – DISS_AT,EP_Information_AT,BENEF – Economy_AT,BENEF – Patient_AT,BENEF – Industry_AT,PS - More research_AT,SOC ISSUE – COST_AT,TECH – PRIV SECT_AT,Country - Australia_AT,ETH ISSUE - Privacy_AT,SOC ISSUE – Stigma_AT,TECH ISSUE - Comfort_AT,DS - Business studies_AT,FA – General health_AT,TECH ISSUE - Accuracy_AT,BENEF …
39	rayyan-138141897	A view on incidental findings and adverse events associated with neurowearables in the consumer marketplace	2020	RAYYAN-LABELS: DONE,TAG QUAL_AT,LEG ISSUE_AT,LONG – N_AT,MED DEV– N_AT,SOC ISSUE – AT,DP - wearables_AT,Country - Canada_AT,TECH - wearables_AT,BENEF – Patient_AT,BENEF – Society_AT,BENEF – Industry_AT,BENEF – Research_AT,PS – Napisat koja_AT,DS - Health sciences_AT,TECH - body wearable_AT,ETH ISSUE – Ex-Ante_AT,FA – General health_AT,DGN – Empirical/Descriptive_AT,TECH - neurowearable devices _AT
40	rayyan-138141898	Adherence with blood pressure monitoring wearable device among the elderly with hypertension: The case of rural China	2020	RAYYAN-LABELS: DONE,LONG – N_AT,USER – FM_AT,AG – ≥65_AT,PUBL – ART_AT,MED DEV – Y_AT,DIG DIV - RACE_AT,DIG DIV – ED_AT,Country - China_AT,DIG DIV - Rural_AT,DIG DIV - SKILL_AT,DIG DIV – INC_AT,BENEF – Patient_AT,BENEF – Society_AT,TECH - Smartphones_AT,PS – Napisat koja_AT,DS - Health sciences_AT,TECH - mobile devices_AT,FA – Physical health_AT,SOC ISSUE – Adherence_AT,TECH - wearable devices_AT…
41	rayyan-138141899	Communal self-tracking: Data philanthropy, solidarity and privacy	2018	RAYYAN-LABELS: DONE,ELS ISSUE_AT,Country - UK_AT,DP - biodata_AT,PUBL – BCH_AT,MED DEV – ?_AT,TECH - fitbit_AT,HSP – equity_AT,DIG DIV – INC_AT,BENEF – Economy_AT,DP - biosociality_AT,EP - data sharing_AT,BENEF – Employer_AT,BENEF – Industry_AT,BENEF – Research_AT,TECH – PRIV SECT_AT,DGN – Theoretical_AT,DS - Media sciences_AT,ETH ISSUE - Privacy_AT,TECH - Social media_AT,DP - Quantified self_AT,…
42	rayyan-138141901	Unwinding Ariadne's identity thread: Privacy risks with fitness trackers and online social networks	2017	RAYYAN-LABELS: DONE,TAG QUAL_AT,ELS ISSUE_AT,AG – <65_AT,LONG – N_AT,DIG DIV – ED,USER – FM_AT,Country - UK_AT,MED DEV– N_AT,PUBL – CONF_AT,TECH - sensors_AT,BENEF – Economy_AT,BENEF – Patient_AT,BENEF – Employer_AT,BENEF – Industry_AT,TECH – PRIV SECT_AT,ETH ISSUE - Privacy_AT,LEG ISSUE - Consent_AT,TECH - smartwatches_AT,FA – Mental health_AT,BENEF – Governement_AT,DS - Computer science_AT,ETH …
43	rayyan-138141902	Irresistible: The rise of addictive technology and the business of keeping us hooked	2017	RAYYAN-LABELS: DONE,PUBL – BOO_AT,MED DEV – ?_AT,TECH - fitbit_AT,EP_Weight loss_AT,Country – USA_AT,BENEF – Patient_AT,EP – Enhancement_AT,DGN – Theoretical_AT,PS – Napisat koja_AT,TECH - smartwatches_AT,ETH ISSUE – Ex-Post_AT,FA – Physical health_AT,SOC ISSUE – SH_Competition_AT,TECH - wearable technologies_AT,EP - reduce sedentary lifestyles_AT,SOC ISSUE - anxieties/addictions_AT,EP – Goal set…
44	rayyan-138141903	Analytics in sports medicine: implications and responsibilities that accompany the era of big data	2019	RAYYAN-LABELS: DONE,TECH - GPS_AT,PUBL – ART_AT,MED DEV – ?_AT,EP_Information_AT,Country – USA_AT,DP - biometrics_AT,BENEF – Economy_AT,BENEF – Patient_AT,EP – Prevention_AT,BENEF – Industry_AT,HSP – efficiency_AT,TECH – PRIV SECT_AT,DP - biometric data_AT,DP - data analytics_AT,DS - Health sciences_AT,FA – Mental health_AT,TECH - Accelerometer_AT,ETH ISSUE – Ex-Ante_AT,ETH ISSUE – Ex-Post_AT,BEN…
45	rayyan-138141905	Mobile technology for mental health assessment	2016	RAYYAN-LABELS: TECH - GPS_AT,PUBL – ART_AT,MED DEV – Y_AT,TECH - sensors_AT,Country – USA_AT,TECH - bracelet_AT,BENEF – Patient_AT,EP – Prevention_AT,BENEF – Research_AT,DGN – Theoretical_AT,ETH ISSUE - Privacy_AT,PS – Napisat koja_AT,TECH - Social media_AT,DS - Health sciences_AT,FA – Mental health_AT,ETH ISSUE – Consent_AT,ETH ISSUE – Ex-Ante_AT,ETH ISSUE – Ex-Post_AT,BENEF – Practitioner_AT,EP…
46	rayyan-138141906	Uncertainty in current and future health wearables	2018	RAYYAN-LABELS: DONE,Country - UK_AT,PUBL – ART_AT,MED DEV – Y_AT,EP_Information_AT,DIG DIV - SKILL_AT,BENEF – Patient_AT,BENEF – Society_AT,BENEF – Industry_AT,TECH – PRIV SECT_AT,DGN – Theoretical_AT,EP - self-knowledge_AT,ETH ISSUE - Privacy_AT,PS – Napisat koja_AT,TECH ISSUE - Design_AT,ETH ISSUE – Ex-Ante_AT,ETH ISSUE – Ex-Post_AT,FA – General health_AT,TECH ISSUE - Accuracy_AT,EP – Quality o…
47	rayyan-138141908	Understanding users’ health information privacy concerns for health wearables	2018	RAYYAN-LABELS: DONE,TAG QUAL_AT,LONG – N_AT,PUBL - CONF_AT,USER – FM_AT,MED DEV– N_AT,DIG DIV – ED_AT,DIG DIV – INC_AT,BENEF – Patient_AT,SOC ISSUE - Trust_AT,Country – Germany_AT,ETH ISSUE - Privacy_AT,PS – Napisat koja_AT,ETH ISSUE – Consent_AT,ETH ISSUE – Ex-Post_AT,FA – General health_AT,SOC ISSUE – Control_AT,TECH ISSUE - Accuracy_AT,TECH - health wearable_AT,SOC ISSUE - data farming_AT,ETH …
48	rayyan-138141910	Understanding pivotal experiences in behavior change for the design of technologies for personal wellbeing	2018	RAYYAN-LABELS: DONE,AG - <65_AT,TAG QUANT_AT,AG – ≥65_AT,PUBL – ART_AT,MED DEV – ?_AT,DIG DIV - RACE_AT,DIG DIV – ED_AT,EP_Weight loss_AT,Country – USA_AT,DIG DIV - SKILL_AT,DIG DIV – INC_AT,DIG DIV - Gender_AT,BENEF – Patient_AT,EP - Quit alcohol_AT,EP - Quit smoking_AT,PS – Napisat koja_AT,DIG DIV - N/S Divide_AT,DP - self-monitoring_AT,SOC ISSUE – Control_AT,EP – Quality of life_AT,DS – Interd…
49	rayyan-138141911	Biometric Tracking from Professional Athletes to Consumers	2017	RAYYAN-LABELS: DONE,TECH - GPS_AT,MED DEV– N_AT,PUBL – ART_AT,EP_Information_AT,Country – USA_AT,BENEF – Patient_AT,EP - data sharing_AT,BENEF – Industry_AT,TECH - Smartphones_AT,ETH ISSUE - Privacy_AT,LEG ISSUE - Consent_AT,PS – Napisat koja_AT,TECH - smartwatches_AT,DS - Health sciences_AT,ETH ISSUE - Anonimity_AT,ETH ISSUE – Consent_AT,ETH ISSUE – Ex-Ante_AT,TECH - wearable bands_AT,FA – Physi…
50	rayyan-138141912	Wary about wearables: Potential for the exploitation of wearable health technology through employee discrimination and sales to third parties	2017	RAYYAN-LABELS: DONE,PUBL – ART_AT,EP_Information_AT,EP_Weight loss_AT,MED DEV – ? _AT,TECH - watches_AT,Country – USA_AT,BENEF – Economy_AT,BENEF – Patient_AT,EP - data sharing_AT,EP – Prevention_AT,BENEF – Employer_AT,BENEF – Industry_AT,TECH – PRIV SECT_AT,ETH ISSUE - Privacy_AT,PS – Napisat koja_AT,FA – Mental health_AT,ETH ISSUE – Ex-Ante_AT,ETH ISSUE – Ex-Post_AT,FA – General health_AT,EP – …
51	rayyan-138141913	Survival of the (data) fit: Self-surveillance, corporate wellness, and the platformization of healthcare	2019	RAYYAN-LABELS: DONE,PUBL – ART_AT,MED DEV – ?_AT,EP_Information_AT,HSP – equity_AT,DIG DIV – INC_AT,DIG DIV - Gender_AT,DIG DIV – RACE_AT,EP - Empowerment_AT,BENEF – Patient_AT,Country - Finland_AT,BENEF – Employer_AT,BENEF – Industry_AT,DIG DIV – Access_AT,DP - Self-tracking_AT,TECH – PRIV SECT_AT,DGN – Theoretical_AT,ETH ISSUE - Privacy_AT,SOC ISSUE - dataism_AT,TECH - applications_AT,DIG DIV -…
52	rayyan-138141914	Is the smartwatch an IT product or a fashion product? A study on factors affecting the intention to use smartwatches	2016	RAYYAN-LABELS: DONE,AG - <65_AT,USER – FM_AT,PUBL – ART_AT,DIG DIV – ED_AT,MED DEV – ? _AT,TECH - Glasses_AT,BENEF – Patient_AT,BENEF – Industry_AT,SOC ISSUE - Status_AT,TECH – PRIV SECT_AT,TECH – PUBL SECT_AT,PS – Napisat koja_AT,TECH - smartwatches_AT,FA – General health_AT,SOC ISSUE – Usability_AT,TECH - biometric sensors_AT,SOC ISSUE – Adoptability_AT,TECH - wearable wrist-band_AT,DS – Commun…
53	rayyan-138141915	Why Should We Care What Fitbit Shares-A Proposed Statutroy Solution to Protect Sensative Personal Fitness Information	2016	RAYYAN-LABELS: DS - Law_AT,ELS ISSUE_AT,PUBL – ART_AT,MED DEV – ?_AT,EP_Information_AT,Country – USA_AT,BENEF – Patient_AT,BENEF – Employer_AT,BENEF – Industry_AT,TECH – PRIV SECT_AT,DGN – Theoretical_AT,PS – Napisat koja_AT,DP - Quantified self_AT,ETH ISSUE - Anonimity_AT,ETH ISSUE – Ex-Ante_AT,ETH ISSUE – Ex-Post_AT,FA – General health_AT,DP - Self-Surveillance_AT,EP – Quality of life_AT,LEG IS…
54	rayyan-138141916	Consumer self-tracking behavior: An investigation of the drivers and outcomes of self-tracking	2019	RAYYAN-LABELS: DONE,USER – FM_AT,MED DEV– N_AT,PUBL – DISS_AT,EP_Information_AT,DIG DIV - SKILL_AT,Country - Norway_AT,DIG DIV - Gender_AT,EP_Information_AT (,TECH - wearables_AT,BENEF – Economy_AT,BENEF – Industry_AT,DP - Self-tracking_AT,EP – Enhancement_AT,PS - More research_AT,TECH - Smartphones_AT,TECH - mobile apps_AT,PS – Napisat koja_AT,ETH ISSUE – Ex-Post_AT,FA – General health_AT,EP – Q…
55	rayyan-138141917	The rise and fall of wearable fitness trackers	2016	RAYYAN-LABELS: DONE,TAG QUAL_AT,LONG – N_AT,MED DEV– N_AT,PUBL – CONF_AT,SOC ISSUE – AT,BENEF – Patient_AT,BENEF – Society_AT,TECH – PRIV SECT_AT,Country – Belgium_AT,PS – Napisat koja_AT,DP - Activity tracker_AT,EP – Quality of life_AT,FA – Physical health_AT,SOC ISSUE – Ecological_AT,TECH - fitness wearables_AT,TECH - wearable computers_AT,DS – Communication science_AT,DGN – Empirical/Descripti…
56	rayyan-138141919	Democratizing health insurance services; accelerating social inclusion through technology policy of health insurance firms	2019	RAYYAN-LABELS: DONE,AG - <65_AT,TAG QUANT_AT,LONG – N_AT,PUBL – ART_AT,HSP – equity_AT,MED DEV – ? _AT,Country - India_AT,BENEF – Patient_AT,BENEF – Society_AT,DIG DIV – SKILL_AT,BENEF – Industry_AT,TECH – PRIV SECT_AT,TECH – PUBL SECT_AT,PS – Napisat koja_AT,EP - Risk management_AT,DS - Business studies_AT,FA – General health_AT,EP – Quality of life_AT,LEG ISSUE - Unregulated_AT,DP - digital phe…
57	rayyan-138141920	Designing Socially Acceptable Body-worn Cameras	2020	RAYYAN-LABELS: DONE,AG - <65_AT,TAG QUAL_AT,TAG QUANT_AT,LONG – N_AT,MED DEV – ?_AT,PUBL – DISS_AT,DP - lifelogging_AT,BENEF – Patient_AT,BENEF – Society_AT,BENEF – Industry_AT,Country – Germany_AT,ETH ISSUE - Privacy_AT,PS – Napisat koja_AT,SOC ISSUE – Stigma_AT,BENEF – Governement_AT,DS - Computer science_AT,FA – General health_AT,SOC ISSUE – Inequality_AT,TECH - Body-worn cameras_AT,SOC ISSUE …
58	rayyan-138141921	Developing and adopting safe and effective digital biomarkers to improve patient outcomes	2019	RAYYAN-LABELS: DONE,PUBL – ART_AT,MED DEV – Y_AT,TECH - sensors_AT,Country – USA_AT,EP – Autonomy_AT,BENEF – Patient_AT,TECH - microphone_AT,BENEF – Research_AT,TECH - mobile apps_AT,ETH ISSUE - Privacy_AT,ETH ISSUE – Ex-Ante_AT,BENEF – Practitioner_AT,DP - digital biomarkers_AT,LEG ISSUE - Unregulated_AT,LEGAL ISSUE – Consent_AT,TECH - wearable cameras_AT,DS – Interdisciplinary_AT,PS_AT_Interdis…
59	rayyan-138141922	The mundane experience of everyday calorie trackers: Beyond the metaphor of Quantified Self	2018	RAYYAN-LABELS: DONE,AG - <65_AT,TAG QUAL_AT,USER – FM_AT,Country - UK_AT,PUBL – ART_AT,EP_Information_AT,EP_Weight loss_AT,MED DEV – ? _AT,DP - biohacking_AT,DP - lifelogging_AT,BENEF – Patient_AT,DIG DIV – SKILL_AT,DP - Self-tracking_AT,TECH – PRIV SECT_AT,TECH - applications_AT,DP - Quantified self_AT,FA – General health_AT,TECH - sleep trackers_AT,EP – Quality of life_AT,FA – Physical health_A…
60	rayyan-138141924	Is the data on your wearable device secure? An Android Wear smartwatch case study	2017	RAYYAN-LABELS: DONE,MED DEV– N_AT,PUBL – ART_AT,PS - Konkretno_AT,TECH - Samsung_AT,TECH - sensors_AT,BENEF - Hackers_AT,BENEF – Patient_AT,BENEF – Industry_AT,PS - More research_AT,TECH – PRIV SECT_AT,Country - Australia_AT,ETH ISSUE - Privacy_AT,TECH - smartglasses_AT,TECH - smartwatches_AT,DS - Computer science_AT,ETH ISSUE – Ex-Ante_AT,FA – General health_AT,TECH - fitness trackers_AT,DP - we…
61	rayyan-138141925	Does Health Information Technology Promote Healthy Behaviors? The Mediating Role of Self-Regulation	2020	RAYYAN-LABELS: DONE,AG - <65_AT,TAG QUANT_AT,LONG – N_AT,USER – FM_AT,AG – ≥65_AT,PUBL – ART_AT,MED DEV – ?_AT,SOC ISSUE – AT,DIG DIV – ED_AT,HSP – equity_AT,Country – USA_AT,DIG DIV – INC_AT,BENEF – Patient_AT,BENEF – Society_AT,TECH - mobile apps_AT,PS – Napisat koja_AT,EP – Quality of life_AT,FA – Physical health_AT,EP – Reduced vulnerability_AT,DGN – Empirical/Experimental_AT,TECH - wearable …
62	rayyan-138141927	Emerging technology in promoting physical activity and health: Challenges and opportunities	2019	RAYYAN-LABELS: DONE,ELS ISSUE_AT,TECH ISSUE_AT,PUBL – ART_AT,MED DEV – ?_AT,Country – USA_AT,BENEF – Patient_AT,BENEF – Research_AT,DP - crowdsourcing_AT,HSP – efficiency_AT,TECH - mobile apps_AT,DGN – Theoretical_AT,ETH ISSUE - Privacy_AT,PS – Napisat koja_AT,TECH - Social media_AT,DS - Health sciences_AT,DP - Activity monitor_AT,ETH ISSUE – Consent_AT,ETH ISSUE – Ex-Ante_AT,HSP – effectiveness_…
63	rayyan-138141928	Envisioning the Future of Healthcare Through Wearable Technology		RAYYAN-LABELS: DONE,TECH ISSUE_AT,Country - UK_AT,DP - logging_AT,PUBL – CONF_AT,SOC ISSUE – AT,DP - wearables_AT,HSP – equity_AT,MED DEV – ? _AT,TECH - sensors_AT,BENEF – Patient_AT,BENEF – Society_AT,DGN – Theoretical_AT,PS – Napisat koja_AT,FA – Mental health_AT,DS - Computer science_AT,ETH ISSUE – Ex-Post_AT,ETH ISSUE – Privacy_AT,FA – General health_AT,HSP – effectiveness_AT,EP – Quality of …
64	rayyan-138141929	‘There’s only so much data you can handle in your life’: accommodating and resisting self-surveillance in women’s running and fitness tracking practices	2020	RAYYAN-LABELS: DONE,TAG QUAL_AT,USER – F_AT,PUBL – ART_AT,MED DEV – ?_AT,EP_Weight loss_AT,Country – USA_AT,DIG DIV - Gender_AT,TECH – PRIV SECT_AT,EP - self-knowledge_AT,PS – Napisat koja_AT,SOC ISSUE - dataism_AT,DP - Quantified self_AT,DP - health tracking_AT,DS - Sports sciences_AT,FA – General health_AT,SOC ISSUE – Control_AT,DP - Self-Surveillance_AT,EP – Quality of life_AT,FA – Physical he…
65	rayyan-138141930	Assembling the ‘Fitbit subject’: A Foucauldian-sociomaterialist examination of social class, gender and self-surveillance on Fitbit community message boards	2020	RAYYAN-LABELS: DONE,TAG QUAL_AT,LONG – Y_AT,PUBL – ART_AT,MED DEV – ?_AT,TECH - fitbit_AT,EP_Weight loss_AT,Country – USA_AT,DIG DIV – INC_AT,DIG DIV - Gender_AT,BENEF – Patient_AT,BENEF – Employer_AT,SOC ISSUE – COST_AT,DP - Quantified self_AT,DS - Health sciences_AT,EP - Risk management_AT,ETH ISSUE - Black box_AT,ETH ISSUE – Ex-Ante_AT,ETH ISSUE – Ex-Post_AT,FA – General health_AT,EP – Quality…
66	rayyan-138141931	Ethical dilemmas posed by mobile health and machine learning in psychiatry research	2020	RAYYAN-LABELS: DONE,ELS ISSUE_AT,PUBL – ART_AT,EP - Validity_AT,MED DEV – ? _AT,Country – USA_AT,SOC ISSUE - Bias_AT,BENEF – Patient_AT,EP – Prevention_AT,SOC ISSUE - Trust_AT,BENEF – Research_AT,DGN – Theoretical_AT,ELSI - Military use_AT,ETH ISSUE - Privacy_AT,DS - Health sciences_AT,FA – Mental health_AT,ETH ISSUE – Consent_AT,TECH - mobile devices_AT,TECH ISSUE - Accuracy_AT,BENEF – Practitio…
67	rayyan-138141933	Ethics of ambient assisted living technologies for persons with dementia	2016	RAYYAN-LABELS: iot,DONE,ELS ISSUE_AT,TECH - GPS_AT,AG – ≥65_AT,EP - Validity_AT,MED DEV – Y_AT,PUBL – DISS_AT,DIG DIV - SKILL_AT,DIG DIV – INC_AT,DS - Philosophy_AT,EP – Autonomy_AT,EP - Empowerment_AT,BENEF – Patient_AT,SOC ISSUE - Trust_AT,SOC ISSUE – COST_AT,Country – Ireland_AT,EP – Independence_AT,PS – Napisat koja_AT,SOC ISSUE - Elitism_AT,SOC ISSUE – Stigma_AT,ETH ISSUE – Consent_AT,ETH IS…
68	rayyan-138141934	The hidden cost of personal quantification	2016	RAYYAN-LABELS: AG - <65_AT,USER – FM_AT,PUBL – ART_AT,MED DEV – ?_AT,TECH - fitbit_AT,EP_Information_AT,EP_Weight loss_AT,PS - Konkretno_AT,Country – USA_AT,EP_Information_AT (,BENEF – Economy_AT,BENEF – Patient_AT,BENEF – Industry_AT,TECH – PRIV SECT_AT,DP - Quantified self_AT,DP - quantifying life_AT,ETH ISSUE – Ex-Post_AT,FA – General health_AT,EP – Quality of life_AT,DS - Marketing research_A…
69	rayyan-138141935	Factors influencing the adoption of smart wearable devices	2018	RAYYAN-LABELS: DONE,AG - <65_AT,TAG QUAL_AT,USER – FM_AT,PUBL – ART_AT,MED DEV – ?_AT,Country – USA_AT,BENEF – Patient_AT,SOC ISSUE – COST_AT,ETH ISSUE - Privacy_AT,PS – Napisat koja_AT,TECH - fitness apps_AT,TECH - smartglasses_AT,TECH - smartwatches_AT,SOC ISSUE – Status_AT,TECH ISSUE - Comfort_AT,ETH ISSUE – Privacy_AT,FA – General health_AT,EP – Quality of life_AT,TECH ISSUE - Battery life_AT…
70	rayyan-138141936	Ethical implications of location and accelerometer measurement in health research studies with mobile sensing devices	2017	RAYYAN-LABELS: DONE,TECH - GPS_AT,PUBL – ART_AT,MED DEV – ? _AT,Country - Canada_AT,BENEF – Patient_AT,BENEF – Research_AT,TECH - Smartphones_AT,TECH – PRIV SECT_AT,DP - Mobile sensing_AT,ETH ISSUE - Privacy_AT,PS – Napisat koja_AT,ETH ISSUE – Consent_AT,FA – General health_AT,TECH - mobile devices_AT,LEG ISSUE - Unregulated_AT,PS_AT_Interdisciplinarity_AT,TECH ISSUE - Data storage_AT,SOC ISSUE -…
71	rayyan-138141937	Exploring entertainment medicine and professionalization of self-care: interview study among doctors on the potential effects of digital self-tracking	2018	RAYYAN-LABELS: DONE,AG - <65_AT,TAG QUAL_AT,LONG – N_AT,USER – FM_AT,AG – ≥65_AT,PUBL – ART_AT,DIG DIV - Age_AT,EP_Information_AT,EP_Weight loss_AT,DS - Philosophy_AT,EP - Empowerment_AT,BENEF – Patient_AT,BENEF – Society_AT,EP - data sharing_AT,EP – Prevention_AT,TECH - mobile apps_AT,EP - self-knowledge_AT,PS – Napisat koja_AT,SOC ISSUE - dataism_AT,TECH - Social media_AT,DP - Quantified self_A…
72	rayyan-138141938	Surveillance by Fitbit?	2017	RAYYAN-LABELS: DONE,DS - Law_AT,Country - UK_AT,MED DEV – Y_AT,PUBL – BULL_AT,EP – Autonomy_AT,BENEF – Employer_AT,DGN – Theoretical_AT,ETH ISSUE - Privacy_AT,TECH - smartwatches_AT,FA – General health_AT,EP – Quality of life_AT,LEGAL ISSUE – Consent_AT,LEGAL ISSUE – Privacy_AT,BENEF – Patient_AT (user),DP - wearable technology_AT,SOC ISSUE - data farming_AT,LEGAL ISSUE - Transparency_AT,LEGAL IS…
73	rayyan-138141939	Using fitness trackers and smartwatches to measure physical activity in research: analysis of consumer wrist-worn wearables	2018	RAYYAN-LABELS: DONE,PUBL – ART_AT,MED DEV – Y_AT,TECH - sensors_AT,Country - Norway_AT,BENEF – Patient_AT,BENEF – Research_AT,TECH - mobile apps_AT,TECH – PRIV SECT_AT,TECH - smartwatches_AT,FA – Physical health_AT,DP - Internet of Things_AT,TECH - fitness trackers_AT,DGN – Empirical/Descriptive_AT,TECH - mobile sensor technology_AT,TECH - wrist-worn fitness wearables_AT,ETH ISSUE – Novelty/Lack …
74	rayyan-138141940	Designing for the changing body: A feminist exploration of self-tracking technologies	2018	RAYYAN-LABELS: DONE,TAG QUAL_AT,AG – <65_AT,LONG – N_AT,USER – F_AT,MED DEV– N_AT,PUBL – CONF_AT,EP_Information_AT,TECH - wearables_AT,BENEF – Patient_AT,Country - Denmark_AT,EP – Empowerment_AT,EP – Enhancement_AT,TECH - Smartphones_AT,ETH ISSUE - Privacy_AT,TECH - applications_AT,ETH ISSUE – Ex-Ante_AT,EP – Quality of life_AT,FA – Physical health_AT,DS - Interdisciplinary Soc_AT,SOC ISSUE – Ado…
75	rayyan-138141941	Personal activity trackers and the quantified self	2016	RAYYAN-LABELS: DONE,PUBL – ART_AT,EP_Information_AT,EP_Weight loss_AT,Country – USA_AT,BENEF – Patient_AT,BENEF – Employer_AT,TECH – PRIV SECT_AT,DGN – Theoretical_AT,EP - self-knowledge_AT,ETH ISSUE - Privacy_AT,PS – Napisat koja_AT,SOC ISSUE - dataism_AT,DP - biometric data_AT,DP - Quantified self_AT,DS - Health sciences_AT,TECH - step trackers_AT,FA – General health_AT,SOC ISSUE – Control_AT,T…
76	rayyan-138141942	“I Felt Like a Lab Rat”: The Importance of Power and Context in Understanding Biometric Technologies	2017	RAYYAN-LABELS: DONE,DS - Law_AT,ELS ISSUE_AT,PUBL – ART_AT,MED DEV – ?_AT,Country - Canada_AT,EP - data sharing_AT,EP – Prevention_AT,SOC ISSUE - Trust_AT,BENEF – Research_AT,EP – Enhancement_AT,ELSI - Military use_AT,ETH ISSUE - Privacy_AT,PS – Napisat koja_AT,SOC ISSUE – Control_AT,EP – Improved safety_AT,SOC ISSUE – Healthism_AT,EP – (Sports) training_AT,SOC ISSUE - Self-policing_AT,SOC ISSUE …
77	rayyan-138141943	Improving the well-being and safety of children with sensors and mobile technology	2016	RAYYAN-LABELS: DONE,AG - <65_AT,LONG – Y_AT,TECH - GPS_AT,MED DEV– N_AT,PUBL – ART_AT,HSP – equity_AT,EP – Autonomy_AT,DP - sensor data_AT,BENEF – Patient_AT,BENEF – Society_AT,Country - Finland_AT,EP – Prevention_AT,SOC ISSUE – COST_AT,TECH - social web_AT,TECH – PUBL SECT_AT,ETH ISSUE - Privacy_AT,PS – Napisat koja_AT,FA – Mental health_AT,TECH - mobile phones_AT,ETH ISSUE – Ex-Ante_AT,ETH ISSU…
78	rayyan-138141944	Digital phenotyping: technology for a new science of behavior	2017	RAYYAN-LABELS: DONE,ELS ISSUE_AT,PUBL – ART_AT,MED DEV – ?_AT,HSP – equity_AT,Country – USA_AT,EP - Empowerment_AT,BENEF – Patient_AT,SOC ISSUE - Trust_AT,BENEF – Research_AT,HSP – efficiency_AT,TECH – PRIV SECT_AT,TECH – PUBL SECT_AT,DGN – Theoretical_AT,ETH ISSUE - Privacy_AT,PS – Napisat koja_AT,DS - Health sciences_AT,FA – Mental health_AT,HSP – effectiveness_AT,BENEF – Practitioner_AT,DP - D…
79	rayyan-138141945	Internet of things for smart healthcare: Technologies, challenges, and opportunities	2017	RAYYAN-LABELS: DONE,PUBL – ART_AT,TECH - sensors_AT,BENEF – Patient_AT,BENEF – Society_AT,EP – Prevention_AT,PS - More research_AT,TECH – PRIV SECT_AT,Country - Australia_AT,ETH ISSUE - Privacy_AT,PS – Napisat koja_AT,TECH - wrist watches_AT,BENEF – Governement_AT,DS - Computer science_AT,FA – Physical health_AT,DP - Internet of Things_AT,TECH - wearable sensors_AT,EP – Reduced morbidity_AT,SOC I…
80	rayyan-138141946	Is There a Color to Context?: Exploring Domain Associations in Wearable Technology	2019	RAYYAN-LABELS: DONE,AG - <65_AT,TAG QUAL_AT,TAG QUANT_AT,USER – FM_AT,MED DEV– N_AT,DIG DIV - Age_AT,PUBL – DISS_AT,TECH - armband_AT,TECH - eyewear_AT,Country – USA_AT,TECH - headband_AT,BENEF - Military_AT,BENEF – Industry_AT,PS - More research_AT,SOC ISSUE - Status_AT,TECH – PRIV SECT_AT,DS - Art and Design_AT,TECH ISSUE - Design_AT,ETH ISSUE – Ex-Ante_AT,FA – General health_AT,EP – Quality of…
81	rayyan-138141947	Wearable devices and smartphones for activity tracking among people with serious mental illness	2016	RAYYAN-LABELS: DONE,AG - <65_AT,TAG QUAL_AT,TAG QUANT_AT,LONG – Y_AT,USER – FM_AT,PUBL – ART_AT,MED DEV – ?_AT,DIG DIV - RACE_AT,EP_Information_AT,EP_Weight loss_AT,Country – USA_AT,DIG DIV - SKILL_AT,DIG DIV – INC_AT,BENEF – Patient_AT,EP - Quit smoking_AT,DIG DIV – Access_AT,PS - More research_AT,TECH – PRIV SECT_AT,PS – Napisat koja_AT,DS - Health sciences_AT,FA – Mental health_AT,ETH ISSUE – …
82	rayyan-138141949	How secure is your smart watch	2016	RAYYAN-LABELS: PUBL – ART_AT,MED DEV – ?_AT,Country - Turkey_AT,BENEF – Economy_AT,TECH - Smartphones_AT,ETH ISSUE - Privacy_AT,PS – Napisat koja_AT,TECH - smartwatches_AT,EP - data collection_AT,DS - Computer science_AT,ETH ISSUE – Ex-Ante_AT,FA – General health_AT,TECH - wearable computers_AT,DGN – Empirical/Descriptive_AT,SOC ISSUE – Security/Risk of harm_AT,EP – Remote monitoring (by clinicia…
83	rayyan-138141950	The WEAR Scale: Development of a measure of the social acceptability of a wearable device	2016	RAYYAN-LABELS: LONG – N_AT,PUBL – ART_AT,Country – USA_AT,TECH - wearables_AT,BENEF – Patient_AT,BENEF – Industry_AT,BENEF – Research_AT,SOC ISSUE - Status_AT,SOC ISSUE – Stigma_AT,ETH ISSUE – Ex-Ante_AT,FA – General health_AT,LEG ISSUE - Unregulated_AT,TECH - wearable devices_AT,ETH ISSUE - Transhumanism_AT,PS_AT_Interdisciplinarity_AT,SOC ISSUE – Adoptability_AT,DGN – Empirical/Descriptive_AT,S…
84	rayyan-138141951	Wearable and mobile sensors connected to social media in human well-being applications	2016	RAYYAN-LABELS: ELS ISSUE_AT,AG – <65_AT,LONG – Y_AT,USER – FM_AT,MED DEV– N_AT,PUBL – ART_AT,EP_Information_AT,BENEF – Economy_AT,BENEF – Patient_AT,BENEF – Society_AT,Country - Finland_AT,EP - data sharing_AT,BENEF – Industry_AT,BENEF – Relatives_AT,DGN – Theoretical_AT,ETH ISSUE - Privacy_AT,PS – Napisat koja_AT,TECH - Social media_AT,TECH - applications_AT,DS - Computer science_AT,FA – General…
85	rayyan-138141953	Co-evolving with self-tracking technologies	2018	RAYYAN-LABELS: DONE,AG - <65_AT,TAG QUAL_AT,ELS ISSUE_AT,LONG – Y_AT,USER – FM_AT,MED DEV– N_AT,PUBL – ART_AT,EP_Information_AT,TECH - new media_AT,BENEF – Patient_AT,Country - Denmark_AT,EP - data sharing_AT,BENEF – Industry_AT,DP - intro-sensing_AT,SOC ISSUE – COST_AT,TECH – PRIV SECT_AT,ETH ISSUE - Privacy_AT,SOC ISSUE - Novelty_AT,DP - Quantified self_AT,ETH ISSUE – Ex-Ante_AT,FA – General he…
86	rayyan-138141954	The transparent self	2016	RAYYAN-LABELS: DONE,ELS ISSUE_AT,PUBL – ART_AT,TECH - rings_AT,EP_Information_AT,EP_Weight loss_AT,MED DEV – ? _AT,TECH - Glasses_AT,TECH - tablets_AT,DS - Philosophy_AT,EP – Autonomy_AT,TECH - bracelet_AT,DP - lifelogging_AT,EP - Empowerment_AT,TECH - wristband_AT,BENEF – Patient_AT,EP - data sharing_AT,BENEF – Employer_AT,DP - Self-tracking_AT,DP - digital diary_AT,EP – Enhancement_AT,PS - More…
87	rayyan-138141955	Intimate surveillance: Normalizing parental monitoring and mediation of infants online	2017	RAYYAN-LABELS: DONE,AG - <65_AT,ELS ISSUE_AT,MED DEV– N_AT,PUBL – ART_AT,TECH - Owlet_AT,TECH - iBaby_AT,TECH - wearables_AT,BENEF – Industry_AT,PS - More research_AT,TECH – PRIV SECT_AT,Country - Australia_AT,DGN – Theoretical_AT,DP - digital tattoo_AT,ETH ISSUE - Privacy_AT,SOC ISSUE - Elitism_AT,SOC ISSUE - dataism_AT,TECH - Social media_AT,TECH - applications_AT,ETH ISSUE - Anonimity_AT,ETH I…
88	rayyan-138141956	Mobile health technology using a wearable sensorband for female college students with problem drinking: an acceptability and feasibility study	2017	RAYYAN-LABELS: DONE,AG - <65_AT,TAG QUAL_AT,TAG QUANT_AT,LONG – N_AT,USER – F_AT,PUBL – ART_AT,MED DEV – ?_AT,Country – USA_AT,DP - biofeedback_AT,TECH - wristband_AT,BENEF – Patient_AT,EP - Quit alcohol_AT,TECH - mobile apps_AT,PS – Napisat koja_AT,TECH ISSUE - Design_AT,DS - Health sciences_AT,FA – Mental health_AT,TECH ISSUE - Comfort_AT,ETH ISSUE – Ex-Post_AT,SOC ISSUE - Intrusive_AT,TECH - s…
89	rayyan-138141958	A step in the right direction–understanding privacy concerns and perceived sensitivity of fitness trackers	2017	RAYYAN-LABELS: DONE,TAG QUANT_AT,AG – <65_AT,LONG – N_AT,USER – FM_AT,MED DEV– N_AT,PUBL – CONF_AT,SOC ISSUE – AT,DIG DIV – ED_AT,TECH - sensors_AT,DP - lifelogging_AT,BENEF – Patient_AT,BENEF – Society_AT,Country – Germany_AT,PS – Napisat koja_AT,TECH - fitness apps_AT,DS - Computer science_AT,ETH ISSUE – Ex-Post_AT,ETH ISSUE – Privacy_AT,EP – Quality of life_AT,FA – Physical health_AT,TECH - we…
90	rayyan-138141959	Is connected health contributing to a healthier population?	2017	RAYYAN-LABELS: DONE,MED DEV– N_AT,PUBL – ART_AT,DIG DIV - Age_AT,DIG DIV – ED_AT,EP_Information_AT,HSP – equity_AT,DIG DIV - SKILL_AT,DIG DIV – INC_AT,Country - Canada_AT,EP - Empowerment_AT,BENEF – Patient_AT,BENEF – Society_AT,HSP – efficiency_AT,TECH - mobile apps_AT,TECH – PRIV SECT_AT,DGN – Theoretical_AT,ETH ISSUE - Privacy_AT,PS – Napisat koja_AT,DS - Health sciences_AT,TECH - mobile phone…
91	rayyan-138141960	The diverse domains of quantified selves: self-tracking modes and dataveillance	2016	RAYYAN-LABELS: ELS ISSUE_AT,PUBL – ART_AT,MED DEV – ?_AT,DS - Sociology_AT,DP - lifelogging_AT,SOC ISSUE - Bias_AT,BENEF – Economy_AT,TECH - Smart cars_AT,BENEF – Employer_AT,BENEF – Research_AT,DP - Self-tracking_AT,EP – Enhancement_AT,SOC ISSUE - Status_AT,Country - Australia_AT,DGN – Theoretical_AT,ETH ISSUE - Privacy_AT,TECH - Smart cities_AT,TECH - Smart houses_AT,DP - Quantified self_AT,SOC…
92	rayyan-138141961	You want a hot body? You want a Bugatti? You better work (out): FitBit, neoliberalism, and the thin ideal	2020	RAYYAN-LABELS: DONE,PUBL – ART_AT,MED DEV – ?_AT,EP_Information_AT,Country - Canada_AT,EP - Empowerment_AT,SOC ISSUE - Bias_AT,BENEF – Patient_AT,BENEF – Employer_AT,BENEF – Industry_AT,TECH – PRIV SECT_AT,DGN – Theoretical_AT,FA – Mental health_AT,SOC ISSUE – Stigma_AT,EP – Quality of life_AT,FA – Physical health_AT,SOC ISSUE – Healthism_AT,SOC ISSUE - data farming_AT,SOC ISSUE – Inequality_AT,S…
93	rayyan-138141962	i-Ribbon: Social Expression Through Wearables to Support Weight-Loss Efforts.	2016	RAYYAN-LABELS: TAG QUAL_AT,USER – FM_AT,DP - logging_AT,MED DEV– N_AT,PUBL – ART_AT,EP_Weight loss_AT,BENEF – Patient_AT,BENEF – Industry_AT,BENEF – Research_AT,SOC ISSUE - Status_AT,TECH – PUBL SECT_AT,DP - knowable self_AT,PS – Napisat koja_AT,SOC ISSUE – Stigma_AT,DP - Activity tracking_AT,Country – Netherlands_AT,TECH - wearable devices_AT,DS – Interdisciplinary_AT,TECH - wearable technologie…
94	rayyan-138141963	User acceptance of wearable devices: An extended perspective of perceived value	2016	RAYYAN-LABELS: AG - <65_AT,TAG QUANT_AT,LONG – N_AT,USER – FM_AT,AG – ≥65_AT,PUBL – ART_AT,MED DEV – ?_AT,TECH - wristband_AT,BENEF – Patient_AT,SOC ISSUE - Status_AT,SOC ISSUE – COST_AT,TECH - Smartphones_AT,TECH – PRIV SECT_AT,Country - South Korea_AT,DS - Business studies_AT,FA – Physical health_AT,TECH - wearable devices_AT,TECH - wearable necklace_AT,SOC ISSUE – Adoptability_AT,TECH - portab…
95	rayyan-138141964	Wearable tech, bodies, and gender	2017	RAYYAN-LABELS: DONE,MED DEV– N_AT,PUBL – ART_AT,DS - Sociology_AT,Country – USA_AT,DP - biosensing_AT,EP – Autonomy_AT,EP – cuteness_AT,BENEF – Patient_AT,DP - Self-tracking_AT,PS - More research_AT,DGN – Theoretical_AT,PS – Napisat koja_AT,TECH - smart fibres_AT,TECH - smart tatoos_AT,DP - Quantified self_AT,ETH ISSUE – Ex-Ante_AT,ETH ISSUE – Ex-Post_AT,FA – General health_AT,SOC ISSUE – Inequal…
96	rayyan-138141965	Blood, sweat, and tears: Navigating creepy versus cool in wearable biotech	2018	RAYYAN-LABELS: DONE,TAG QUAL_AT,ELS ISSUE_AT,PUBL – ART_AT,MED DEV – ?_AT,DS - Sociology_AT,Country – USA_AT,BENEF – Patient_AT,EP - self-control_AT,BENEF – Industry_AT,PS - More research_AT,SOC ISSUE - Status_AT,EP - self-knowledge_AT,SOC ISSUE - dataism_AT,TECH ISSUE - Design_AT,ETH ISSUE – Privacy_AT,FA – General health_AT,SOC ISSUE – Control_AT,TECH - smart garments_AT,FA – Physical health_AT…
97	rayyan-138141966	Who Uses Wearable Activity Trackers and Why? A Comparison of Former and Current Users in the United States	2020	RAYYAN-LABELS: DONE,TAG QUANT_AT,LONG – N_AT,DIG DIV – ED,USER – FM_AT,PUBL – ART_AT,MED DEV – ?_AT,DIG DIV - RACE_AT,DIG DIV – ED_AT,EP_Weight loss_AT,Country – USA_AT,DIG DIV – INC_AT,BENEF – Patient_AT,EP - data sharing_AT,BENEF – Research_AT,BENEF – Practitioner_AT,EP – Quality of life_AT,FA – Physical health_AT,SOC ISSUE – Adherence_AT,SOC ISSUE – SH_Competition_AT,DIG DIV – Digital communit…
98	rayyan-138141967	How emotion-sensing technology can reshape the workplace	2018	RAYYAN-LABELS: DONE,MED DEV – ?_AT,PUBL – BULL_AT,BENEF – Patient_AT,BENEF – Employer_AT,BENEF – Industry_AT,SOC ISSUE – COST_AT,TECH - Smartphones_AT,TECH – PRIV SECT_AT,Country – Ireland_AT,DGN – Theoretical_AT,ETH ISSUE - Privacy_AT,PS – Napisat koja_AT,TECH - smartwatches_AT,FA – Mental health_AT,ETH ISSUE - Anonimity_AT,ETH ISSUE – Consent_AT,ETH ISSUE – Ex-Ante_AT,ETH ISSUE – Privacy_AT,FA …
99	rayyan-138141968	What Do You Fear?: A Study on User Generated Health Data and Privacy Behavior		RAYYAN-LABELS: DONE,TAG QUAL_AT,ELS ISSUE_AT,LEG ISSUE_AT,AG – <65_AT,USER – FM_AT,ETH ISSUE – AT,PUBL – CONF_AT,DIG DIV – ED_AT,MED DEV – ? _AT,Country - India_AT,BENEF – Patient_AT,BENEF – Industry_AT,ETH ISSUE – Ex-Post_AT,FA – General health_AT,DS – Interdisciplinary_AT,DGN – Empirical/Descriptive_AT,DP - user generated health data_AT,TECH - Health tracking wearable_AT
100	rayyan-138141970	Wearable technologies in collegiate sports: the ethics of collecting biometric data from student-athletes	2017	RAYYAN-LABELS: DONE,PUBL – ART_AT,EP_Information_AT,Country – USA_AT,BENEF – Patient_AT,BENEF – Industry_AT,EP – Enhancement_AT,TECH – PRIV SECT_AT,TECH – PUBL SECT_AT,DGN – Theoretical_AT,DP - biometric data_AT,ETH ISSUE - Privacy_AT,PS – Napisat koja_AT,DS - Health sciences_AT,ETH ISSUE – Consent_AT,ETH ISSUE – Ex-Ante_AT,ETH ISSUE – Ex-Post_AT,FA – Physical health_AT,LEG ISSUE - Unregulated_AT…
101	rayyan-138141971	Wearable cameras, in-visible breasts: intimate spatialities of feminist research with wearable camcorders in Istanbul	2018	RAYYAN-LABELS: DONE,LONG – N_AT,USER – F_AT,Country - UK_AT,PUBL – ART_AT,DS - Geography_AT,EP_Information_AT,MED DEV – ? _AT,DIG DIV - SKILL_AT,EP - store data_AT,BENEF – Patient_AT,TECH - actioncams_AT,BENEF – Research_AT,TECH – PRIV SECT_AT,DGN – Theoretical_AT,ETH ISSUE - Privacy_AT,ETH ISSUE – Ex-Post_AT,FA – General health_AT,SOC ISSUE - Intrusive_AT,SOC ISSUE – Control_AT,TECH - wearable c…
102	rayyan-138141972	Wearable Biometric Technologies and Public Health	2017	RAYYAN-LABELS: DONE,PUBL – ART_AT,MED DEV – Y_AT,Country – USA_AT,DIG DIV - Rural_AT,DIG DIV – INC_AT,DS - Philosophy_AT,BENEF – Patient_AT,BENEF – Society_AT,HSP – efficiency_AT,DGN – Theoretical_AT,PS – Napisat koja_AT,SOC ISSUE – Stigma_AT,BENEF – Governement_AT,FA – General health_AT,BENEF – Practitioner_AT,ETH ISSUE - Inequality_AT,BENEF – Patient_AT (user),EP – Reduced morbidity_AT,SOC ISSU…
103	rayyan-138141973	Friend or foe? Your wearable devices reveal your personal pin	2016	RAYYAN-LABELS: DONE,LONG – Y_AT,MED DEV – ?_AT,PUBL – CONF_AT,Country – USA_AT,BENEF – Patient_AT,BENEF – Industry_AT,PS – Napisat koja_AT,TECH - smartwatches_AT,DS - Computer science_AT,FA – General health_AT,BENEF – Practitioner_AT,TECH - wearable devices_AT,TECH - activity trackers_AT,DGN – Empirical/Experimental_AT,SOC ISSUE – Security/Risk of harm_AT,DP - monitoring and inferring human daily…
104	rayyan-138141974	Vital signs: Innovations in self-tracking health insurance and social change	2020	RAYYAN-LABELS: DONE,ELS ISSUE_AT,PUBL – ART_AT,MED DEV – ?_AT,EP_Information_AT,HSP – equity_AT,Country - Norway_AT,BENEF – Patient_AT,BENEF – Society_AT,BENEF – Industry_AT,DP - Self-tracking_AT,EP – Enhancement_AT,SOC ISSUE - Status_AT,TECH – PRIV SECT_AT,DS - Media sciences_AT,ETH ISSUE - Privacy_AT,PS – Napisat koja_AT,DP - Quantified self_AT,ETH ISSUE – Ex-Ante_AT,FA – General health_AT,SOC …
105	rayyan-138141975	Understanding Factors Influencing Elderly Diabetic Patients’ Continuance Intention to Use Digital Health Wearables: Extending the Technology Acceptance Model (TAM)	2020	RAYYAN-LABELS: DONE,TAG QUANT_AT,LONG – N_AT,USER – FM_AT,AG – ≥65_AT,PUBL – ART_AT,MED DEV – Y_AT,DIG DIV – ED_AT,EP_Information_AT,EP_Weight loss_AT,DIG DIV – INC_AT,BENEF – Economy_AT,BENEF – Patient_AT,EP – Prevention_AT,BENEF – Industry_AT,PS - More research_AT,TECH – PRIV SECT_AT,Country - Bangladesh_AT,FA – Mental health_AT,DS - Business studies_AT,HSP – effectiveness_AT,BENEF - drug compa…
106	rayyan-138141976	Trusting the bot: Addressing the ethical challenges of consumer digital mental health therapy	2020	RAYYAN-LABELS: DONE,ELS ISSUE_AT,EP_Information_,PUBL – BCH_AT,MED DEV – Y_AT,HSP – equity_AT,Country – USA_AT,SOC ISSUE - Bias_AT,TECH - wearables_AT,BENEF – Patient_AT,SOC ISSUE - Trust_AT,BENEF – Industry_AT,HSP – efficiency_AT,TECH - Smartphones_AT,ETH ISSUE - Privacy_AT,PS – Napisat koja_AT,DS - Health sciences_AT,SOC ISSUE - Security_AT,BENEF – Governement_AT,ETH ISSUE – Consent_AT,ETH ISSU…
107	rayyan-138141977	Translation of Digital Health Technologies to Advance Precision Medicine: Informing Regulatory Science	2020	RAYYAN-LABELS: DONE,ELS ISSUE_AT,PUBL – ART_AT,MED DEV – Y_AT,TECH - sensors_AT,Country – USA_AT,SOC ISSUE - Bias_AT,BENEF – Patient_AT,SOC ISSUE - Trust_AT,BENEF – Research_AT,HSP – efficiency_AT,DGN – Theoretical_AT,LEG ISSUE - Privacy_AT,PS – Napisat koja_AT,BENEF – Governement_AT,ETH ISSUE - Anonimity_AT,ETH ISSUE – Privacy_AT,FA – General health_AT,HSP – effectiveness_AT,TECH ISSUE - Accurac…
108	rayyan-138141979	Supporting users to take informed decisions on privacy settings of personal devices	2018	RAYYAN-LABELS: DONE,ELS ISSUE_AT,PUBL – ART_AT,MED DEV – ?_AT,PS - Konkretno_AT,BENEF - Hackers_AT,Country - Italy_AT,BENEF – Patient_AT,EP - data sharing_AT,PS - More research_AT,TECH – PRIV SECT_AT,ETH ISSUE - Privacy_AT,PS – Napisat koja_AT,DS - Computer science_AT,ETH ISSUE – Consent_AT,ETH ISSUE – Ex-Post_AT,FA – General health_AT,TECH - fitness trackers_AT,SOC ISSUE - Lack of awareness_AT,T…
109	rayyan-138141980	Algorithmic vulnerabilities and the datalogical: Early motherhood and tracking-as-care regimes	2019	RAYYAN-LABELS: DONE,TAG QUAL_AT,ELS ISSUE_AT,AG – <65_AT,LONG – Y_AT,USER – F_AT,EP - Profit_AT,Country - UK_AT,PUBL – ART_AT,MED DEV – ?_AT,DIG DIV - Gender_AT,TECH - wearables_AT,BENEF – Patient_AT,TECH - Biosensors_AT,BENEF – Industry_AT,BENEF – Research_AT,DP - datafied self_AT,TECH – PRIV SECT_AT,TECH – PUBL SECT_AT,DS - Media sciences_AT,SOC ISSUE - dataism_AT,ETH ISSUE – Ex-Ante_AT,ETH ISS…
110	rayyan-138141981	The Use of Smartphone Fitness Applications: The Role of Self-Efficacy and Self-Regulation	2020	RAYYAN-LABELS: DONE,AG - <65_AT,TAG QUANT_AT,LONG – N_AT,DIG DIV – ED,USER – FM_AT,PUBL – ART_AT,MED DEV – ?_AT,EP_Weight loss_AT,Country - China_AT,DIG DIV - SKILL_AT,DIG DIV – INC_AT,BENEF – Patient_AT,BENEF – Industry_AT,SOC ISSUE – COST_AT,EP - self-knowledge_AT,PS – Napisat koja_AT,FA – Mental health_AT,BENEF – Practitioner_AT,EP – Quality of life_AT,FA – Physical health_AT,SOC ISSUE – Adher…
111	rayyan-138141983	The personality panorama: Conceptualizing personality through big behavioural data	2020	RAYYAN-LABELS: DONE,Country - UK_AT,PUBL – ART_AT,MED DEV – ?_AT,BENEF – Patient_AT,BENEF – Society_AT,BENEF – Research_AT,DGN – Theoretical_AT,ETH ISSUE - Privacy_AT,PS – Napisat koja_AT,FA – Mental health_AT,DP - Behavioural Data_AT,ETH ISSUE - Anonimity_AT,ETH ISSUE – Ex-Post_AT,TECH - wearable cameras_AT,SOC ISSUE – Inequality_AT,ETH ISSUE - Data security_AT,PS_AT_Interdisciplinarity_AT,LEG I…
112	rayyan-138141985	The efficacy of using mobile applications in changing adolescent girls’ physical activity behaviour during weekends	2020	RAYYAN-LABELS: DONE,AG - <65_AT,TAG QUAL_AT,TAG QUANT_AT,LONG – N_AT,USER – F_AT,PUBL – ART_AT,MED DEV – ?_AT,DIG DIV - RACE_AT,EP_Weight loss_AT,DIG DIV - SKILL_AT,EP – Autonomy_AT,BENEF – Patient_AT,BENEF – Society_AT,EP - data sharing_AT,SOC ISSUE – COST_AT,TECH - Smartphones_AT,TECH - mobile apps_AT,Country - Singapore_AT,DS - Sports sciences_AT,ETH ISSUE – Ex-Post_AT,EP – Quality of life_AT,…
113	rayyan-138141986	TBI and NFL Culture: Can Players Autonomously Refuse Biometric Monitoring?	2017	RAYYAN-LABELS: DONE,PUBL – ART_AT,MED DEV – ?_AT,Country – USA_AT,DS - Philosophy_AT,BENEF – Patient_AT,BENEF – Society_AT,DGN – Theoretical_AT,PS – Napisat koja_AT,ETH ISSUE – Ex-Ante_AT,FA – General health_AT,LEGAL ISSUE – Consent_AT,DP - biometric monitoring_AT,SOC ISSUE - Masculine values_AT,ETH ISSUE - Manipulating devices_AT,ETHIC ISSUE - Conflict of interest_AT,SOC ISSUE – Security/Risk of…
114	rayyan-138141987	Motivation and user engagement in fitness tracking: Heuristics for mobile healthcare wearables	2017	RAYYAN-LABELS: DONE,TAG QUAL_AT,TAG QUANT_AT,AG – <65_AT,LONG – Y_AT,USER – FM_AT,PUBL – ART_AT,MED DEV – ?_AT,DIG DIV – ED_AT,DS - Sociology_AT,EP_Information_AT,EP_Weight loss_AT,PS - Konkretno_AT,DIG DIV - SKILL_AT,DIG DIV – INC_AT,BENEF – Patient_AT,EP – Enhancement_AT,TECH – PRIV SECT_AT,PS – Napisat koja_AT,TECH ISSUE - Design_AT,DIG DIV - N/S Divide_AT,ETH ISSUE – Ex-Post_AT,EP – Quality o…
115	rayyan-138141988	The adoption and diffusion of wearables	2019	RAYYAN-LABELS: DONE,TAG QUAL_AT,LONG – N_AT,PUBL - CONF_AT,MED DEV – ?_AT,TECH - fitbit_AT,TECH - pebble_AT,EP_Information_AT,EP_Weight loss_AT,TECH - wearables_AT,BENEF – Patient_AT,EP - self-control_AT,TECH - pedometers_AT,TECH - sportwatch_AT,BENEF – Industry_AT,TECH – PRIV SECT_AT,EP - self-knowledge_AT,ETH ISSUE - Privacy_AT,SOC ISSUE - Novelty_AT,DS - Business studies_AT,ETH ISSUE – Privacy…
116	rayyan-138141989	Somatic Narratives about Illness. Biometric Visualization of Diseased and Disabled Bodies in Art and Science Projects	2020	RAYYAN-LABELS: DONE,EP - Art_AT,TAG QUAL_AT,TECH - GPS_AT,PUBL – ART_AT,MED DEV – Y_AT,EP_Information_AT,TECH - sensors_AT,DP - biometrics_AT,Country - Poland_AT,BENEF – Patient_AT,DP - bio-tracking_AT,BENEF – Employer_AT,DP - Self-tracking_AT,EP – Enhancement_AT,TECH – PRIV SECT_AT,DS - Media sciences_AT,TECH - Social media_AT,DP - biometric diary_AT,SOC ISSUE – Stigma_AT,TECH - Accelerometer_AT…
117	rayyan-138141990	Social, ethical and ecological issues in wearable technologies	2019	RAYYAN-LABELS: DONE,ETH ISSUE – AT,PUBL – CONF_AT,SOC ISSUE – AT,MED DEV – ? _AT,Country - Sweden_AT,BENEF – Patient_AT,BENEF – Society_AT,DS - Computer science_AT,ETH ISSUE – Ex-Post_AT,FA – General health_AT,TECH - wearable devices_AT,SOC ISSUE – Ecological_AT,TECH - wearable sensors_AT,DGN – Empirical/Descriptive_AT,TECH - wearable technologies _AT
118	rayyan-138141991	Digital phenotyping and the development and delivery of health guidelines and behaviour change interventions	2017	RAYYAN-LABELS: DONE,Country - UK_AT,MED DEV– N_AT,PUBL – ART_AT,MED DEV – Y_AT,EP_Information_AT,DP - biosensing_AT,BENEF – Patient_AT,BENEF – Research_AT,DP - crowdsourcing_AT,DGN – Theoretical_AT,ETH ISSUE - Privacy_AT,TECH - smartwatches_AT,DS - Health sciences_AT,FA – General health_AT,BENEF – Practitioner_AT,EP – Quality of life_AT,DP - Passive measurement_AT,DP - digital phenotyping_AT,ETH …
119	rayyan-138141992	FDA regulation of mobile medical apps	2018	RAYYAN-LABELS: DONE,MED DEV– N_AT,PUBL – ART_AT,Country – USA_AT,BENEF – Patient_AT,EP – Prevention_AT,SOC ISSUE - Trust_AT,BENEF – Industry_AT,DGN – Theoretical_AT,PS – Napisat koja_AT,FA – General health_AT,LEG ISSUE - Unregulated_AT,DS – Interdisciplinary_AT,EP - Prevent complications_AT,EP – Low cost healthcare_AT,SOC ISSUE – Adoptability_AT,TECH - Mobile Medical Apps_AT,EP – (Para)clinical m…
120	rayyan-138141993	From data fetishism to quantifying selves: Self-tracking practices and the other values of data	2017	RAYYAN-LABELS: DONE,PUBL – ART_AT,MED DEV – ?_AT,BENEF – Patient_AT,PS - More research_AT,TECH – PUBL SECT_AT,SOC ISSUE - dataism_AT,DP - Quantified self_AT,FA – Mental health_AT,BENEF – Governement_AT,ETH ISSUE – Ex-Ante_AT,ETH ISSUE – Ex-Post_AT,SOC ISSUE – Control_AT,ETH ISSUE - Positivism_AT,FA – Physical health_AT,Country – Netherlands_AT,SOC ISS - Neoliberalism_AT,EP - digital storytelling_…
121	rayyan-138141994	Self-tracking for health and the quantified self: Re-articulating autonomy, solidarity, and authenticity in an age of personalized healthcare	2017	RAYYAN-LABELS: DONE,TAG QUAL_AT,PUBL – ART_AT,EP - Epidemic_AT,EP_Information_AT,EP_Weight loss_AT,EP – Autonomy_AT,EP - Empowerment_AT,BENEF – Patient_AT,EP - data sharing_AT,BENEF – Research_AT,HSP – efficiency_AT,PS - More research_AT,TECH – PRIV SECT_AT,TECH – PUBL SECT_AT,ETH ISSUE - Privacy_AT,SOC ISSUE - dataism_AT,TECH - Social media_AT,DP - Quantified self_AT,FA – Mental health_AT,SOC IS…
122	rayyan-138141995	Data for life: Wearable technology and the design of self-care. BioSocieties 11, 3: 317–333	2015	RAYYAN-LABELS: DONE,TAG QUAL_AT,LONG – Y_AT,MED DEV– N_AT,PUBL – ART_AT,EP_Information_AT,Country – USA_AT,EP – Autonomy_AT,EP - Empowerment_AT,TECH - wearables_AT,BENEF – Economy_AT,BENEF – Patient_AT,EP – Prevention_AT,BENEF – Industry_AT,DP - Self-tracking_AT,EP - Keep hydrated_AT,SOC ISSUE - Status_AT,TECH – PRIV SECT_AT,TECH ISSUE - Design_AT,DP - Quantified self_AT,BENEF – Governement_AT,DP…
123	rayyan-138141997	Self-tracking in the digital era: Biopower, patriarchy, and the new biometric body projects	2017	RAYYAN-LABELS: DONE,ELS ISSUE_AT,PUBL – ART_AT,MED DEV – ?_AT,EP - self-care_AT,EP_Information_AT,Country – USA_AT,DIG DIV - Gender_AT,BENEF – Economy_AT,BENEF – Patient_AT,BENEF – Employer_AT,BENEF – Research_AT,PS - More research_AT,SOC ISSUE - Status_AT,DGN – Theoretical_AT,DP - biometric data_AT,FA – Mental health_AT,SOC ISSUE – Stigma_AT,ETH ISSUE – Ex-Ante_AT,ETH ISSUE – Ex-Post_AT,FA – Gen…
124	rayyan-138141999	Beyond the quantified self: Thematic exploration of a dataistic paradigm	2017	RAYYAN-LABELS: DONE,PUBL – ART_AT,MED DEV – ?_AT,DP - biohacking_AT,BENEF – Patient_AT,Country - Finland_AT,TECH - Biosensors_AT,BENEF – Industry_AT,PS – Napisat koja_AT,SOC ISSUE - dataism_AT,DP - Quantified self_AT,FA – Mental health_AT,FA – Physical health_AT,SOC ISSUE – Healthism_AT,SOC ISSUE - Transparency_AT,SOC ISSUE - Neoliberalism_AT,SOC ISSUE - Self-policing_AT,DS - Interdisciplinary So…
125	rayyan-138142000	Becoming Your Own Device: Self-Tracking ChallengesIn The Workplace	2018	RAYYAN-LABELS: DONE,TAG QUAL_AT,LONG – N_AT,PUBL – ART_AT,EP_Information_AT,MED DEV – ? _AT,Country - Canada_AT,BENEF – Patient_AT,EP – Prevention_AT,BENEF – Employer_AT,DP - Self-tracking_AT,PS - More research_AT,FA – Mental health_AT,SOC ISSUE – Stigma_AT,FA – General health_AT,SOC ISSUE – Control_AT,EP – Improved safety_AT,EP – Quality of life_AT,FA – Physical health_AT,SOC ISS - Neoliberalism…
126	rayyan-138142002	Acceptance and usage of smart wearable devices in Canadian older adults	2017	RAYYAN-LABELS: DONE,TAG QUAL_AT,TAG QUANT_AT,AG – <65_AT,LONG – N_AT,USER – FM_AT,AG – ≥65_AT,MED DEV – ?_AT,PUBL – DISS_AT,TECH - fitbit_AT,EP_Information_AT,DIG DIV - SKILL_AT,EP – Autonomy_AT,Country - Canada_AT,BENEF – Economy_AT,EP – Prevention_AT,BENEF – Employer_AT,BENEF – Industry_AT,PS - More research_AT,SOC ISSUE - Status_AT,SOC ISSUE – COST_AT,TECH - Smartphones_AT,TECH – PRIV SECT_AT,…
127	rayyan-138142003	User acceptance of wrist-worn activity trackers among community-dwelling older adults: mixed method study	2017	RAYYAN-LABELS: DONE,TAG QUAL_AT,TAG QUANT_AT,AG – <65_AT,LONG – N_AT,USER – FM_AT,AG – ≥65_AT,MED DEV– N_AT,PUBL – ART_AT,DIG DIV – ED_AT,DIG DIV - SKILL_AT,DIG DIV – INC_AT,EP – Autonomy_AT,Country - Canada_AT,BENEF – Patient_AT,BENEF – Research_AT,SOC ISSUE - Status_AT,SOC ISSUE – COST_AT,ETH ISSUE - Privacy_AT,PS – Napisat koja_AT,TECH ISSUE - Comfort_AT,ETH ISSUE – Ex-Post_AT,EP – Quality of …
128	rayyan-138142004	Psychiatry and law in the digital age: untangling the hype, risk and promise	2020	RAYYAN-LABELS: DONE,ELS ISSUE_AT,LEG ISSUE_AT,PUBL – ART_AT,MED DEV – ? _AT,BENEF - Military_AT,BENEF – Patient_AT,BENEF – Society_AT,TECH - Smartphones_AT,Country - Australia_AT,DGN – Theoretical_AT,LEG ISSUE - Privacy_AT,PS – Napisat koja_AT,FA – Mental health_AT,BENEF – Governement_AT,ETH ISSUE – Ex-Ante_AT,DP - Digital phenotype_AT,TECH - wearable devices_AT,EP – Reduced morbidity_AT,SOC ISSU…
129	rayyan-138142005	Older adults’ acceptance of activity trackers	2017	RAYYAN-LABELS: DONE,TAG QUAL_AT,USER – FM_AT,AG – ≥65_AT,PUBL – ART_AT,DIG DIV - Age_AT,MED DEV – ?_AT,TECH - fitbit_AT,EP_Weight loss_AT,PS - Konkretno_AT,Country – USA_AT,DIG DIV - SKILL_AT,BENEF – Patient_AT,BENEF – Society_AT,EP - Quit smoking_AT,BENEF – Industry_AT,EP – Enhancement_AT,SOC ISSUE – COST_AT,TECH – PRIV SECT_AT,FA – Mental health_AT,FA – General health_AT,TECH - sleep trackers_A…
130	rayyan-138142006	Digital Emancipation: Are We Becoming Prisoners of Our Own Device?	2020	RAYYAN-LABELS: DONE,MED DEV– N_AT,PUBL – BCH_AT,Country - Cyprus_AT,TECH - wearables_AT,BENEF – Patient_AT,DGN – Theoretical_AT,EP – Emancipation_AT,PS – Napisat koja_AT,SOC ISSUE – Stigma_AT,FA – General health_AT,DS – Interdisciplinary_AT,DP - digital emancipation_AT,SOC ISSUE – Merged contexts_AT,ETH ISSUE - technological load_AT,SOC ISSUE - Attention distractor_AT,SOC ISSUE - anxieties/addict…
131	rayyan-138142007	Making sense with numbers. Unravelling ethico‐psychological subjects in practices of self‐quantification	2019	RAYYAN-LABELS: DONE,PUBL – ART_AT,MED DEV – ?_AT,PS - Konkretno_AT,EP - Empowerment_AT,BENEF – Patient_AT,EP – Prevention_AT,SOC ISSUE - Trust_AT,TECH - health apps_AT,PS – Napisat koja_AT,SOC ISSUE - Novelty_AT,DP - Quantified self_AT,BENEF – Governement_AT,ETH ISSUE – Ex-Post_AT,FA – General health_AT,TECH ISSUE - Accuracy_AT,EP – Quality of life_AT,Country – Netherlands_AT,SOC ISSUE – Usabilit…
132	rayyan-138142008	Understanding MyData Operators	2020	RAYYAN-LABELS: DONE,ELS ISSUE_AT,Country - UK_AT,MED DEV– N_AT,PUBL – REP_AT,PS - Konkretno_AT,BENEF – Patient_AT,BENEF – Society_AT,EP - data sharing_AT,BENEF – Industry_AT,TECH – PRIV SECT_AT,TECH – PUBL SECT_AT,ETH ISSUE - Privacy_AT,LEG ISSUE - Consent_AT,BENEF – Governement_AT,FA – General health_AT,HSP – effectiveness_AT,LEG ISSUE - Unregulated_AT,DS – Interdisciplinary_AT,SOC ISSUE - Manip…
133	rayyan-138142009	Mundane data: The routines, contingencies and accomplishments of digital living	2017	RAYYAN-LABELS: DONE,AG - <65_AT,TAG QUAL_AT,LONG – N_AT,TECH - GPS_AT,USER – FM_AT,MED DEV– N_AT,PUBL – ART_AT,BENEF – Economy_AT,BENEF – Society_AT,DP - Mundane data_AT,TECH - crankshaft_AT,BENEF – Research_AT,DP - Self-tracking_AT,TECH - Smartphones_AT,Country - Australia_AT,PS – Napisat koja_AT,SOC ISSUE - Novelty_AT,BENEF – Governement_AT,ETH ISSUE – Ex-Ante_AT,ETH ISSUE – Ex-Post_AT,FA – Gen…
134	rayyan-138142010	Privacy issues and solutions for consumer wearables	2017	RAYYAN-LABELS: DONE,MED DEV– N_AT,PUBL – ART_AT,MED DEV – Y_AT,TECH - Glasses_AT,Country – USA_AT,TECH - Clothing_AT,BENEF - Military_AT,BENEF – Patient_AT,EP - data sharing_AT,BENEF – Industry_AT,DP - Digital health_AT,ETH ISSUE - Privacy_AT,PS – Napisat koja_AT,DS - Computer science_AT,ETH ISSUE – Consent_AT,ETH ISSUE – Ex-Ante_AT,ETH ISSUE – Ex-Post_AT,FA – General health_AT,BENEF - law enforc…
135	rayyan-138142011	Passive sensing on mobile devices to improve mental health services with adolescent and young mothers in low-resource settings: the role of families in feasibility and acceptability	2020	RAYYAN-LABELS: DONE,AG - <65_AT,TAG QUAL_AT,LONG – N_AT,TECH - GPS_AT,USER – F_AT,PUBL – ART_AT,MED DEV – ?_AT,Country - Nepal_AT,DIG DIV - Rural_AT,BENEF – Patient_AT,DIG DIV - Religion_AT,PS – Napisat koja_AT,FA – Mental health_AT,BENEF – Practitioner_AT,DP - Digital phenotype_AT,FA – Physical health_AT,SOC ISSUE – Usability_AT,TECH ISSUE - feasibility_AT,DS - Interdisciplinary Soc_AT,SOC ISSUE…
136	rayyan-138142012	Persuaded self-tracking with wearable technology: carrot or stick?	2019	RAYYAN-LABELS: DONE,AG - <65_AT,TAG QUAL_AT,ELS ISSUE_AT,EP - Profit_AT,MED DEV– N_AT,PUBL – ART_AT,TECH - fitbit_AT,PS - Konkretno_AT,DIG DIV - SKILL_AT,DP - biometrics_AT,EP - Empowerment_AT,BENEF - Companies_AT,BENEF – Patient_AT,EP - data sharing_AT,EP – Prevention_AT,BENEF – Industry_AT,PS - More research_AT,TECH – PRIV SECT_AT,Country – Germany_AT,ETH ISSUE - Privacy_AT,ETH ISSUE – Privacy_…
137	rayyan-138142013	Promoting inequality? Self-monitoring applications and the problem of social justice	2018	RAYYAN-LABELS: DONE,PUBL – ART_AT,DIG DIV – ED_AT,EP_Information_AT,HSP – equity_AT,MED DEV – ? _AT,EP – Autonomy_AT,SOC ISSUE - Bias_AT,BENEF – Patient_AT,BENEF – Society_AT,DIG DIV – SKILL_AT,EP – Prevention_AT,DIG DIV – Access_AT,DP - Self-tracking_AT,EP – Empowerment_AT,EP – Enhancement_AT,SOC ISSUE – COST_AT,TECH - Smartphones_AT,Country – Germany_AT,DGN – Theoretical_AT,EP – Independence_AT…
138	rayyan-138142014	‘My Fitbit Thinks I Can Do Better!’do health promoting wearable technologies support personal autonomy?	2019	RAYYAN-LABELS: DONE,Country - UK_AT,PUBL – ART_AT,MED DEV – ?_AT,EP – Autonomy_AT,BENEF – Patient_AT,DGN – Theoretical_AT,SOC ISSUE – Stigma_AT,ETH ISSUE – Consent_AT,ETH ISSUE – Ex-Ante_AT,EP – Quality of life_AT,FA – Physical health_AT,SOC ISSUE – Inequality_AT,SOC ISSUE - Neoliberalism_AT,SOC ISSUE – Consumerism_AT,DS - Interdisciplinary Soc_AT,ETH ISSUE - False autonomy_AT,SOC ISSUE - Corpora…
139	rayyan-138142015	Neuroethics at 15: The current and future environment for neuroethics	2019	RAYYAN-LABELS: DONE,MED DEV– N_AT,PUBL – ART_AT,MED DEV – Y_AT,BENEF – Patient_AT,BENEF – Society_AT,BENEF – Research_AT,TECH - Smartphones_AT,TECH – PUBL SECT_AT,Country – Germany_AT,DGN – Theoretical_AT,ELSI - Military use_AT,ETH ISSUE - Privacy_AT,TECH - Social media_AT,FA – Mental health_AT,ETH ISSUE – Ex-Ante_AT,DP - Digital phenotype_AT,EP – Quality of life_AT,ETH ISSUE - Paternalism_AT,TEC…
140	rayyan-138142016	Negotiating the practical ethics of ‘self-tracking’in intimate relationships: Looking for care in healthy living	2020	RAYYAN-LABELS: DONE,AG - <65_AT,TAG QUAL_AT,USER – FM_AT,AG – ≥65_AT,Country - UK_AT,PUBL – ART_AT,DP - tracking_AT,DIG DIV - RACE_AT,EP_Weight loss_AT,MED DEV – ? _AT,DIG DIV – INC_AT,EP – Autonomy_AT,EP_Information_AT (,BENEF – Patient_AT,DIG DIV – SKILL_AT,EP – Prevention_AT,BENEF – Industry_AT,TECH – PRIV SECT_AT,ETH ISSUE - Privacy_AT,TECH - applications_AT,DIG DIV - Sexuality?_AT,BENEF – Go…
141	rayyan-138142017	Engaging research participants to inform the ethical conduct of mobile imaging, pervasive sensing, and location tracking research	2016	RAYYAN-LABELS: DONE,TAG QUANT_AT,AG – <65_AT,LONG – N_AT,TECH ISSUE_AT,USER – FM_AT,AG – ≥65_AT,PUBL – ART_AT,DIG DIV – RACE,MED DEV – ?_AT,DIG DIV – ED_AT,Country – USA_AT,DIG DIV – INC_AT,ETH ISSUE - IRB_AT,BENEF – Patient_AT,BENEF – Research_AT,BENEF – Relatives_AT,PS – Napisat koja_AT,TECH - Social media_AT,DS - Health sciences_AT,SOC ISSUE – Status_AT,TECH ISSUE - Comfort_AT,ETH ISSUE – Cons…
142	rayyan-138142018	The quantified self: What counts in the neoliberal workplace	2016	RAYYAN-LABELS: DONE,Country - UK_AT,MED DEV– N_AT,PUBL – ART_AT,TECH - badges_AT,BENEF – Economy_AT,BENEF – Employer_AT,BENEF – Research_AT,DP - Self-tracking_AT,PS - More research_AT,DGN – Theoretical_AT,PS – Napisat koja_AT,DP - Quantified self_AT,FA – Mental health_AT,ETH ISSUE – Consent_AT,ETH ISSUE – Ex-Ante_AT,ETH ISSUE – Ex-Post_AT,ETH ISSUE - Inequality_AT,ETH ISSUE - Positivism_AT,FA – P…
143	rayyan-138142019	Regulating wellbeing in the brave new quantified workplace	2017	RAYYAN-LABELS: DONE,ETH ISSUE_AT,LEG ISSUE_AT,Country - UK_AT,PUBL – ART_AT,SOC ISSUE – AT,MED DEV – ? _AT,BENEF – Patient_AT,BENEF – Industry_AT,DGN – Theoretical_AT,ETH ISSUE - Privacy_AT,PS – Napisat koja_AT,FA – Mental health_AT,ETH ISSUE – Ex-Ante_AT,FA – General health_AT,TECH - smartphone app_AT,FA – Physical health_AT,LEG ISSUE - Unregulated_AT,DP - personal analytics_AT,DS – Interdiscipl…
144	rayyan-138142020	Wearing safe: Physical and informational security in the age of the wearable device	2016	RAYYAN-LABELS: DONE,PUBL – ART_AT,TECH - Shoes_AT,MED DEV – Y_AT,TECH - Glasses_AT,TECH - watches_AT,Country – USA_AT,TECH - bracelet_AT,TECH - wearables_AT,BENEF – Patient_AT,BENEF – Industry_AT,DGN – Theoretical_AT,ETH ISSUE - Privacy_AT,PS – Napisat koja_AT,SOC ISSUE – Status_AT,ETH ISSUE – Ex-Ante_AT,FA – General health_AT,SOC ISSUE – Security_AT,DS – Interdisciplinary_AT,TECH - smart contact…
145	rayyan-138142021	Acceptance of commercially available wearable activity trackers among adults aged over 50 and with chronic illness: a mixed-methods evaluation	2016	RAYYAN-LABELS: TAG QUANT_AT,AG – <65_AT,LONG – N_AT,USER – FM_AT,AG – ≥65_AT,MED DEV– N_AT,PUBL – ART_AT,DIG DIV – ED_AT,DIG DIV - SKILL_AT,DIG DIV – INC_AT,Country - Canada_AT,TECH - pedometer_AT,BENEF – Patient_AT,PS – Napisat koja_AT,TECH ISSUE - Comfort_AT,FA – General health_AT,EP – Quality of life_AT,SOC ISSUE – Usability_AT,DS – Interdisciplinary_AT,TECH - activity trackers_AT,TECH - weara…
146	rayyan-142388648	Real-time monitoring: A key element in personalized health and precision health	2020	RAYYAN-LABELS: DONE,ELS ISSUE_AT,TECH - GPS_AT,MED DEV– N_AT,PUBL – ART_AT,TECH - fitbit_AT,EP_Information_AT,Country – USA_AT,BENEF – Patient_AT,DP - data exhaust_AT,EP - data sharing_AT,EP – Prevention_AT,TECH - Smartphones_AT,TECH – PRIV SECT_AT,DGN – Theoretical_AT,PS – Napisat koja_AT,DP - Digital exhaust_AT,DS - Health sciences_AT,FA – Mental health_AT,ETH ISSUE – Ex-Ante_AT,BENEF – Practit…
147	rayyan-142388649	The digital phenotype: A philosophical and ethical exploration	2019	RAYYAN-LABELS: DONE,TECH - GPS_AT,MED DEV– N_AT,PUBL – ART_AT,TECH - omics_AT,MED DEV – Y_AT,PS - Konkretno_AT,TECH - sensors_AT,DS - Philosophy_AT,EP – Autonomy_AT,SOC ISSUE - Bias_AT,TECH - wearables_AT,TECH - wristband_AT,BENEF - Companies_AT,BENEF – Research_AT,PS - More research_AT,TECH - mobile apps_AT,TECH – PRIV SECT_AT,DGN – Theoretical_AT,TECH - Social media_AT,SOC ISSUE – Stigma_AT,TEC…
148	rayyan-142388650	Ethical Aspects of using the Digital Phenotypes of patients in psychiatric assessment	2017	RAYYAN-LABELS: DONE,PUBL – ART_AT,TECH - email_AT,MED DEV – ?_AT,TECH - avatars_AT,Country - Israel_AT,TECH – PRIV SECT_AT,DGN – Theoretical_AT,ETH ISSUE - Privacy_AT,TECH - Social media_AT,EP - Risk management_AT,FA – Mental health_AT,ETH ISSUE – Consent_AT,ETH ISSUE – Ex-Ante_AT,TECH - mobile devices_AT,BENEF – Practitioner_AT,DP - Digital phenotype_AT,SOC ISSUE - Vulnerable groups_AT,BENEF – R…
149	rayyan-142388651	Online communication about depression and anxiety among twitter users with schizophrenia: preliminary findings to inform a digital phenotype using social media	2018	RAYYAN-LABELS: DONE,TAG QUANT_AT,LONG – N_AT,MED DEV– N_AT,PUBL – ART_AT,Country – USA_AT,BENEF – Research_AT,PS - More research_AT,TECH – PRIV SECT_AT,TECH - Social media_AT,DS - Health sciences_AT,FA – Mental health_AT,ETH ISSUE – Ex-Post_AT,TECH - mobile devices_AT,DP - Digital phenotype_AT,DGN – Empirical/Experimental_AT,EP – (Para)clinical measures_AT,EP – More objective measures_AT,EP – Mor…
150	rayyan-142388652	Digital phenotyping, behavioral sensing, or personal sensing: names and transparency in the digital age	2020	RAYYAN-LABELS: DONE,MED DEV– N_AT,PUBL – ART_AT,EP_Information_AT,Country – USA_AT,TECH - wearables_AT,BENEF – Patient_AT,EP - Quit smoking_AT,SOC ISSUE - Trust_AT,TECH - Smartphones_AT,TECH - health apps_AT,TECH – PRIV SECT_AT,DGN – Theoretical_AT,DP - Mobile sensing_AT,DP - reality mining_AT,ETH ISSUE - Privacy_AT,DP - context sensing_AT,FA – Mental health_AT,BENEF – Governement_AT,DP - passive…
151	rayyan-142388653	Highway to (Digital) Surveillance: When Are Clients Coerced to Share Their Data with Insurers?	2020	RAYYAN-LABELS: DONE,ELS ISSUE_AT,PUBL – ART_AT,MED DEV – ?_AT,TECH - wearables_AT,BENEF - Companies_AT,EP - data sharing_AT,EP – Prevention_AT,BENEF – Industry_AT,PS - More research_AT,TECH – PRIV SECT_AT,DGN – Theoretical_AT,ETH ISSUE - Privacy_AT,TECH - Social media_AT,Country - Switzerland_AT,ETH ISSUE – Ex-Ante_AT,ETH ISSUE – Ex-Post_AT,FA – General health_AT,TECH - fitness sensors_AT,LEG ISS…
